# Supplementary material for: Global crop yields can be lifted by timely adaptation of growing periods to climate change
Source: Nat Commun. 2022 Nov 18;13:7079. doi: 10.1038/s41467-022-34411-5 (PMC9674574; doi:10.1038/s41467-022-34411-5)
Supplement: Supplementary file 4 — Source Data [file 41467_2022_34411_MOESM4_ESM.zip]

Archive with 4 entries (4 files):
- Fig01_data.csv
- Fig02_data.csv
- Fig03_data.csv
- Fig04_data.csv
