# Supplementary material for: Global crop yields can be lifted by timely adaptation of growing periods to climate change
Source: Nat Commun. 2022 Nov 18;13:7079. doi: 10.1038/s41467-022-34411-5 (PMC9674574; doi:10.1038/s41467-022-34411-5)
Supplement: Supplementary file 4 — Source Data [file 41467_2022_34411_MOESM4_ESM.zip › Fig01_data.csv]

crop	irrigation	lon	lat	sdate_diff	hdate_diff
maize	rainfed	-124.25	48.75	-29	10
maize	rainfed	-123.75	48.75	-28	-7
maize	rainfed	-123.25	44.75	-23	-7
maize	rainfed	-122.75	45.75	-23	0
maize	rainfed	-122.75	46.75	-26	-4
maize	rainfed	-122.75	48.75	-38	-21
maize	rainfed	-122.75	49.25	-31	13
maize	rainfed	-122.25	38.25	-60	-60
maize	rainfed	-122.25	38.75	-60	-60
maize	rainfed	-122.25	39.25	-60	-60
maize	rainfed	-122.25	39.75	-60	-60
maize	rainfed	-122.25	40.25	-60	-60
maize	rainfed	-122.25	45.75	-21	3
maize	rainfed	-122.25	47.25	-29	-2
maize	rainfed	-122.25	47.75	-31	-2
maize	rainfed	-122.25	48.25	-32	17
maize	rainfed	-122.25	48.75	-36	4
maize	rainfed	-122.25	49.25	-32	8
maize	rainfed	-121.75	37.75	-60	-60
maize	rainfed	-121.75	38.25	-60	-60
maize	rainfed	-121.75	48.75	-46	16
maize	rainfed	-121.75	49.25	-32	11
maize	rainfed	-121.75	49.75	-30	6
maize	rainfed	-121.25	36.75	-60	-60
maize	rainfed	-121.25	37.25	-60	-60
maize	rainfed	-121.25	38.75	-60	-41
maize	rainfed	-120.75	36.75	-60	-60
maize	rainfed	-120.75	37.25	-60	-60
maize	rainfed	-120.75	38.25	-28	-14
maize	rainfed	-120.75	45.75	-18	44
maize	rainfed	-120.75	46.25	-17	35
maize	rainfed	-120.25	37.25	-60	-50
maize	rainfed	-120.25	45.25	-18	40
maize	rainfed	-120.25	45.75	-16	42
maize	rainfed	-120.25	46.25	-16	27
maize	rainfed	-120.25	46.75	-17	36
maize	rainfed	-120.25	47.75	-22	39
maize	rainfed	-119.75	37.25	-28	-15
maize	rainfed	-119.75	45.75	-19	51
maize	rainfed	-119.75	46.25	-17	46
maize	rainfed	-119.75	46.75	-21	28
maize	rainfed	-119.75	47.25	-23	34
maize	rainfed	-119.75	47.75	-23	28
maize	rainfed	-119.25	34.75	-29	39
maize	rainfed	-119.25	36.25	-60	-60
maize	rainfed	-119.25	36.75	-57	-33
maize	rainfed	-119.25	45.25	-18	18
maize	rainfed	-119.25	45.75	-19	52
maize	rainfed	-119.25	46.25	-18	42
maize	rainfed	-119.25	46.75	-22	35
maize	rainfed	-119.25	47.25	-23	35
maize	rainfed	-119.25	47.75	-22	29
maize	rainfed	-119.25	48.25	-22	22
maize	rainfed	-119.25	50.25	-26	17
maize	rainfed	-119.25	50.75	-28	3
maize	rainfed	-118.75	35.25	-60	-60
maize	rainfed	-118.75	35.75	-58	-38
maize	rainfed	-118.75	36.25	-21	-32
maize	rainfed	-118.75	36.75	-25	31
maize	rainfed	-118.75	46.25	-19	42
maize	rainfed	-118.75	46.75	-21	36
maize	rainfed	-118.75	47.75	-21	30
maize	rainfed	-118.75	50.25	-30	9
maize	rainfed	-118.25	35.75	-22	46
maize	rainfed	-118.25	36.25	-27	27
maize	rainfed	-118.25	44.25	-18	26
maize	rainfed	-118.25	46.75	-21	38
maize	rainfed	-118.25	47.25	-22	38
maize	rainfed	-117.75	43.25	-17	25
maize	rainfed	-117.75	43.75	-16	20
maize	rainfed	-117.75	44.25	-18	18
maize	rainfed	-117.75	46.75	-22	-3
maize	rainfed	-117.75	47.25	-20	48
maize	rainfed	-117.25	43.25	-21	13
maize	rainfed	-117.25	44.25	-22	41
maize	rainfed	-116.75	42.25	-20	-1
maize	rainfed	-116.75	42.75	-21	3
maize	rainfed	-116.75	43.25	-21	14
maize	rainfed	-116.75	43.75	-24	32
maize	rainfed	-116.75	44.25	-23	28
maize	rainfed	-116.75	44.75	-22	0
maize	rainfed	-116.25	42.25	-20	21
maize	rainfed	-116.25	42.75	-21	25
maize	rainfed	-116.25	43.25	-23	32
maize	rainfed	-116.25	43.75	-22	-27
maize	rainfed	-116.25	44.25	-21	23
maize	rainfed	-115.75	42.25	-20	11
maize	rainfed	-115.75	42.75	-25	32
maize	rainfed	-115.75	43.25	-24	31
maize	rainfed	-115.25	42.25	-20	-1
maize	rainfed	-115.25	42.75	-25	32
maize	rainfed	-115.25	43.25	-22	24
maize	rainfed	-114.75	42.25	-22	25
maize	rainfed	-114.75	42.75	-22	33
maize	rainfed	-114.75	43.25	-24	26
maize	rainfed	-114.25	42.25	-24	26
maize	rainfed	-114.25	42.75	-24	33
maize	rainfed	-114.25	43.25	-25	27
maize	rainfed	-114.25	52.25	-28	17
maize	rainfed	-114.25	52.75	-30	23
maize	rainfed	-113.75	42.25	-24	25
maize	rainfed	-113.75	42.75	-24	34
maize	rainfed	-113.75	52.25	-26	21
maize	rainfed	-113.75	52.75	-26	22
maize	rainfed	-113.25	42.25	-25	25
maize	rainfed	-113.25	42.75	-25	10
maize	rainfed	-113.25	49.75	-20	11
maize	rainfed	-113.25	50.25	-20	18
maize	rainfed	-113.25	52.25	-22	19
maize	rainfed	-113.25	52.75	-22	20
maize	rainfed	-112.75	42.25	-25	1
maize	rainfed	-112.75	42.75	-26	11
maize	rainfed	-112.75	43.25	-26	24
maize	rainfed	-112.75	43.75	-26	27
maize	rainfed	-112.75	49.25	-22	11
maize	rainfed	-112.75	49.75	-19	15
maize	rainfed	-112.75	50.25	-19	24
maize	rainfed	-112.25	41.25	-24	-10
maize	rainfed	-112.25	42.25	-26	-6
maize	rainfed	-112.25	42.75	-26	-3
maize	rainfed	-112.25	43.25	-26	8
maize	rainfed	-112.25	43.75	-25	26
maize	rainfed	-112.25	44.25	-26	18
maize	rainfed	-112.25	49.25	-20	12
maize	rainfed	-112.25	49.75	-20	15
maize	rainfed	-112.25	50.25	-19	23
maize	rainfed	-111.75	24.75	10	34
maize	rainfed	-111.75	42.25	-26	12
maize	rainfed	-111.75	42.75	-26	8
maize	rainfed	-111.75	43.25	-25	14
maize	rainfed	-111.75	43.75	-24	13
maize	rainfed	-111.75	49.25	-19	16
maize	rainfed	-111.75	49.75	-18	18
maize	rainfed	-111.25	24.75	11	17
maize	rainfed	-111.25	25.75	11	18
maize	rainfed	-111.25	28.25	14	22
maize	rainfed	-111.25	28.75	10	18
maize	rainfed	-111.25	29.25	10	25
maize	rainfed	-111.25	29.75	9	25
maize	rainfed	-111.25	43.25	-25	10
maize	rainfed	-111.25	49.25	-18	19
maize	rainfed	-110.75	28.25	12	19
maize	rainfed	-110.75	28.75	8	22
maize	rainfed	-110.25	27.75	10	25
maize	rainfed	-110.25	28.25	6	21
maize	rainfed	-110.25	28.75	4	19
maize	rainfed	-110.25	29.25	6	20
maize	rainfed	-110.25	29.75	5	21
maize	rainfed	-109.75	27.25	6	21
maize	rainfed	-109.75	27.75	5	20
maize	rainfed	-109.75	28.25	3	18
maize	rainfed	-109.75	29.25	2	16
maize	rainfed	-109.75	29.75	0	15
maize	rainfed	-109.75	30.25	2	18
maize	rainfed	-109.25	26.75	5	20
maize	rainfed	-109.25	27.25	4	19
maize	rainfed	-109.25	27.75	4	20
maize	rainfed	-109.25	28.25	2	20
maize	rainfed	-109.25	28.75	2	18
maize	rainfed	-109.25	30.25	2	18
maize	rainfed	-108.75	26.75	4	19
maize	rainfed	-108.75	27.25	3	19
maize	rainfed	-108.75	27.75	4	20
maize	rainfed	-108.75	29.25	2	19
maize	rainfed	-108.75	30.75	59	46
maize	rainfed	-108.75	38.25	-25	24
maize	rainfed	-108.75	38.75	-24	24
maize	rainfed	-108.75	44.75	-19	-2
maize	rainfed	-108.25	26.25	4	19
maize	rainfed	-108.25	26.75	4	20
maize	rainfed	-108.25	27.25	3	20
maize	rainfed	-108.25	27.75	4	23
maize	rainfed	-108.25	28.25	60	60
maize	rainfed	-108.25	28.75	43	54
maize	rainfed	-108.25	29.25	22	41
maize	rainfed	-108.25	29.75	-26	4
maize	rainfed	-108.25	30.25	-2	14
maize	rainfed	-108.25	30.75	60	47
maize	rainfed	-108.25	31.25	34	30
maize	rainfed	-108.25	38.25	-26	24
maize	rainfed	-108.25	38.75	-24	25
maize	rainfed	-108.25	42.75	-22	-1
maize	rainfed	-108.25	43.25	-22	4
maize	rainfed	-108.25	44.25	-20	-4
maize	rainfed	-108.25	44.75	-19	14
maize	rainfed	-108.25	46.25	-17	9
maize	rainfed	-107.75	25.25	4	18
maize	rainfed	-107.75	25.75	5	20
maize	rainfed	-107.75	26.25	4	20
maize	rainfed	-107.75	26.75	5	22
maize	rainfed	-107.75	27.25	60	60
maize	rainfed	-107.75	27.75	18	50
maize	rainfed	-107.75	28.25	-8	32
maize	rainfed	-107.75	28.75	22	40
maize	rainfed	-107.75	29.25	-26	16
maize	rainfed	-107.75	29.75	-25	10
maize	rainfed	-107.75	30.25	60	60
maize	rainfed	-107.75	30.75	32	32
maize	rainfed	-107.75	31.25	60	43
maize	rainfed	-107.75	38.25	-26	21
maize	rainfed	-107.75	38.75	-24	10
maize	rainfed	-107.75	39.25	-27	22
maize	rainfed	-107.75	42.75	-22	9
maize	rainfed	-107.75	43.25	-21	30
maize	rainfed	-107.75	43.75	-20	16
maize	rainfed	-107.75	44.75	-18	10
maize	rainfed	-107.75	46.25	-18	12
maize	rainfed	-107.25	24.75	2	16
maize	rainfed	-107.25	25.25	2	18
maize	rainfed	-107.25	26.25	2	21
maize	rainfed	-107.25	26.75	60	60
maize	rainfed	-107.25	27.25	22	56
maize	rainfed	-107.25	27.75	-7	33
maize	rainfed	-107.25	28.25	-5	33
maize	rainfed	-107.25	28.75	-26	18
maize	rainfed	-107.25	29.25	-2	29
maize	rainfed	-107.25	29.75	30	42
maize	rainfed	-107.25	30.25	60	60
maize	rainfed	-107.25	30.75	60	56
maize	rainfed	-107.25	31.25	60	60
maize	rainfed	-106.75	24.25	1	14
maize	rainfed	-106.75	24.75	1	16
maize	rainfed	-106.75	25.25	0	19
maize	rainfed	-106.75	25.75	45	60
maize	rainfed	-106.75	27.25	60	60
maize	rainfed	-106.75	27.75	60	60
maize	rainfed	-106.75	28.25	50	60
maize	rainfed	-106.75	28.75	-2	24
maize	rainfed	-106.75	29.25	60	60
maize	rainfed	-106.75	29.75	26	32
maize	rainfed	-106.75	31.75	4	8
maize	rainfed	-106.25	23.75	0	16
maize	rainfed	-106.25	24.25	0	18
maize	rainfed	-106.25	24.75	1	19
maize	rainfed	-106.25	25.25	41	60
maize	rainfed	-106.25	25.75	20	56
maize	rainfed	-106.25	26.25	-4	41
maize	rainfed	-106.25	26.75	60	60
maize	rainfed	-106.25	27.25	-2	18
maize	rainfed	-106.25	27.75	60	60
maize	rainfed	-106.25	28.25	60	60
maize	rainfed	-106.25	28.75	60	60
maize	rainfed	-106.25	29.25	-2	14
maize	rainfed	-106.25	29.75	60	60
maize	rainfed	-106.25	30.75	60	54
maize	rainfed	-106.25	31.25	5	60
maize	rainfed	-106.25	31.75	7	43
maize	rainfed	-106.25	44.75	-17	8
maize	rainfed	-105.75	22.75	3	16
maize	rainfed	-105.75	23.25	3	18
maize	rainfed	-105.75	23.75	4	22
maize	rainfed	-105.75	24.25	1	24
maize	rainfed	-105.75	24.75	60	60
maize	rainfed	-105.75	25.25	60	60
maize	rainfed	-105.75	25.75	48	60
maize	rainfed	-105.75	26.25	60	60
maize	rainfed	-105.75	26.75	60	60
maize	rainfed	-105.75	27.25	-2	17
maize	rainfed	-105.75	27.75	-1	18
maize	rainfed	-105.75	28.25	-2	16
maize	rainfed	-105.75	28.75	-2	16
maize	rainfed	-105.75	29.25	-2	14
maize	rainfed	-105.75	29.75	60	60
maize	rainfed	-105.75	31.25	36	60
maize	rainfed	-105.75	40.75	-22	26
maize	rainfed	-105.75	44.75	-17	9
maize	rainfed	-105.25	19.75	2	15
maize	rainfed	-105.25	20.25	2	16
maize	rainfed	-105.25	20.75	3	17
maize	rainfed	-105.25	21.25	4	17
maize	rainfed	-105.25	21.75	3	16
maize	rainfed	-105.25	22.25	2	16
maize	rainfed	-105.25	22.75	3	18
maize	rainfed	-105.25	23.25	3	22
maize	rainfed	-105.25	23.75	4	27
maize	rainfed	-105.25	24.25	58	60
maize	rainfed	-105.25	24.75	60	60
maize	rainfed	-105.25	25.25	-1	19
maize	rainfed	-105.25	25.75	-2	17
maize	rainfed	-105.25	26.25	-2	16
maize	rainfed	-105.25	26.75	-1	17
maize	rainfed	-105.25	27.25	-2	16
maize	rainfed	-105.25	27.75	-1	16
maize	rainfed	-105.25	28.25	-2	16
maize	rainfed	-105.25	29.75	60	58
maize	rainfed	-105.25	30.75	60	59
maize	rainfed	-105.25	39.75	-22	-2
maize	rainfed	-105.25	40.25	-22	-2
maize	rainfed	-105.25	40.75	-22	5
maize	rainfed	-105.25	41.25	-20	8
maize	rainfed	-105.25	41.75	-19	2
maize	rainfed	-105.25	42.25	-20	6
maize	rainfed	-105.25	42.75	-18	2
maize	rainfed	-104.75	19.25	2	15
maize	rainfed	-104.75	19.75	2	16
maize	rainfed	-104.75	20.25	2	20
maize	rainfed	-104.75	20.75	3	22
maize	rainfed	-104.75	21.25	3	20
maize	rainfed	-104.75	21.75	2	17
maize	rainfed	-104.75	22.25	2	18
maize	rainfed	-104.75	22.75	2	19
maize	rainfed	-104.75	23.25	2	23
maize	rainfed	-104.75	23.75	20	40
maize	rainfed	-104.75	24.25	-1	22
maize	rainfed	-104.75	24.75	-2	18
maize	rainfed	-104.75	25.25	-2	16
maize	rainfed	-104.75	25.75	-3	16
maize	rainfed	-104.75	26.25	-3	15
maize	rainfed	-104.75	26.75	-1	16
maize	rainfed	-104.75	27.25	-1	17
maize	rainfed	-104.75	27.75	60	60
maize	rainfed	-104.75	28.25	60	60
maize	rainfed	-104.75	29.25	-3	8
maize	rainfed	-104.75	37.75	-22	-4
maize	rainfed	-104.75	38.25	-20	25
maize	rainfed	-104.75	39.75	-20	18
maize	rainfed	-104.75	40.25	-20	10
maize	rainfed	-104.75	40.75	-19	14
maize	rainfed	-104.75	41.25	-18	14
maize	rainfed	-104.75	41.75	-18	14
maize	rainfed	-104.75	42.25	-18	20
maize	rainfed	-104.75	42.75	-18	6
maize	rainfed	-104.75	43.25	-18	15
maize	rainfed	-104.75	43.75	-17	16
maize	rainfed	-104.25	19.25	1	15
maize	rainfed	-104.25	19.75	2	19
maize	rainfed	-104.25	20.25	0	18
maize	rainfed	-104.25	20.75	2	21
maize	rainfed	-104.25	21.25	3	20
maize	rainfed	-104.25	21.75	3	21
maize	rainfed	-104.25	22.25	2	20
maize	rainfed	-104.25	22.75	2	21
maize	rainfed	-104.25	23.25	1	22
maize	rainfed	-104.25	23.75	1	22
maize	rainfed	-104.25	24.25	-1	20
maize	rainfed	-104.25	24.75	-2	17
maize	rainfed	-104.25	25.25	-2	14
maize	rainfed	-104.25	25.75	-2	16
maize	rainfed	-104.25	26.25	-2	14
maize	rainfed	-104.25	26.75	-1	16
maize	rainfed	-104.25	27.25	60	59
maize	rainfed	-104.25	28.75	60	60
maize	rainfed	-104.25	29.25	60	54
maize	rainfed	-104.25	37.75	-19	33
maize	rainfed	-104.25	38.25	-19	11
maize	rainfed	-104.25	39.75	-19	16
maize	rainfed	-104.25	40.25	-18	18
maize	rainfed	-104.25	40.75	-18	8
maize	rainfed	-104.25	41.25	-18	14
maize	rainfed	-104.25	41.75	-17	21
maize	rainfed	-104.25	42.25	-18	21
maize	rainfed	-104.25	42.75	-17	10
maize	rainfed	-104.25	43.25	-18	7
maize	rainfed	-104.25	44.75	-16	11
maize	rainfed	-103.75	18.75	2	15
maize	rainfed	-103.75	19.25	0	14
maize	rainfed	-103.75	19.75	0	18
maize	rainfed	-103.75	20.25	-1	22
maize	rainfed	-103.75	20.75	1	18
maize	rainfed	-103.75	21.25	2	18
maize	rainfed	-103.75	21.75	1	20
maize	rainfed	-103.75	22.25	0	20
maize	rainfed	-103.75	22.75	0	21
maize	rainfed	-103.75	23.25	-1	21
maize	rainfed	-103.75	23.75	-2	19
maize	rainfed	-103.75	24.25	-2	19
maize	rainfed	-103.75	24.75	-2	17
maize	rainfed	-103.75	25.25	-3	14
maize	rainfed	-103.75	26.75	-1	16
maize	rainfed	-103.75	27.25	0	17
maize	rainfed	-103.75	37.25	-20	27
maize	rainfed	-103.75	37.75	-19	7
maize	rainfed	-103.75	38.25	-18	-13
maize	rainfed	-103.75	38.75	-18	33
maize	rainfed	-103.75	39.25	-18	18
maize	rainfed	-103.75	39.75	-18	16
maize	rainfed	-103.75	40.25	-18	16
maize	rainfed	-103.75	40.75	-18	19
maize	rainfed	-103.75	41.75	-17	20
maize	rainfed	-103.75	42.25	-17	12
maize	rainfed	-103.75	42.75	-18	9
maize	rainfed	-103.75	43.25	-18	8
maize	rainfed	-103.75	44.75	-16	11
maize	rainfed	-103.75	45.25	-17	11
maize	rainfed	-103.75	45.75	-16	15
maize	rainfed	-103.75	46.25	-16	16
maize	rainfed	-103.75	46.75	-16	16
maize	rainfed	-103.75	47.25	-16	16
maize	rainfed	-103.75	47.75	-17	15
maize	rainfed	-103.75	48.25	-16	15
maize	rainfed	-103.75	48.75	-16	33
maize	rainfed	-103.25	18.25	5	10
maize	rainfed	-103.25	18.75	2	16
maize	rainfed	-103.25	19.25	0	16
maize	rainfed	-103.25	19.75	0	19
maize	rainfed	-103.25	20.25	-1	21
maize	rainfed	-103.25	20.75	0	18
maize	rainfed	-103.25	21.25	1	21
maize	rainfed	-103.25	21.75	1	22
maize	rainfed	-103.25	22.25	0	20
maize	rainfed	-103.25	22.75	-1	23
maize	rainfed	-103.25	23.25	-1	22
maize	rainfed	-103.25	23.75	-2	18
maize	rainfed	-103.25	24.25	-3	17
maize	rainfed	-103.25	24.75	-3	15
maize	rainfed	-103.25	25.25	-3	16
maize	rainfed	-103.25	37.25	-20	16
maize	rainfed	-103.25	37.75	-18	16
maize	rainfed	-103.25	38.25	-17	-8
maize	rainfed	-103.25	38.75	-18	8
maize	rainfed	-103.25	39.25	-18	20
maize	rainfed	-103.25	39.75	-18	20
maize	rainfed	-103.25	40.25	-18	19
maize	rainfed	-103.25	40.75	-17	24
maize	rainfed	-103.25	41.75	-17	22
maize	rainfed	-103.25	42.25	-16	24
maize	rainfed	-103.25	42.75	-17	11
maize	rainfed	-103.25	43.25	-17	10
maize	rainfed	-103.25	43.75	-17	12
maize	rainfed	-103.25	44.25	-17	9
maize	rainfed	-103.25	44.75	-16	10
maize	rainfed	-103.25	45.25	-16	11
maize	rainfed	-103.25	45.75	-16	14
maize	rainfed	-103.25	46.25	-16	17
maize	rainfed	-103.25	46.75	-16	21
maize	rainfed	-103.25	47.25	-16	20
maize	rainfed	-103.25	47.75	-16	19
maize	rainfed	-103.25	48.25	-16	22
maize	rainfed	-103.25	48.75	-16	29
maize	rainfed	-102.75	18.25	3	17
maize	rainfed	-102.75	18.75	2	19
maize	rainfed	-102.75	19.25	1	15
maize	rainfed	-102.75	19.75	1	21
maize	rainfed	-102.75	20.25	1	20
maize	rainfed	-102.75	20.75	0	20
maize	rainfed	-102.75	21.25	1	20
maize	rainfed	-102.75	21.75	0	20
maize	rainfed	-102.75	22.25	-1	20
maize	rainfed	-102.75	22.75	-2	21
maize	rainfed	-102.75	23.25	-2	21
maize	rainfed	-102.75	23.75	-3	18
maize	rainfed	-102.75	24.25	-4	16
maize	rainfed	-102.75	24.75	-3	15
maize	rainfed	-102.75	25.25	-4	15
maize	rainfed	-102.75	33.25	-18	21
maize	rainfed	-102.75	33.75	-18	6
maize	rainfed	-102.75	34.25	-18	28
maize	rainfed	-102.75	34.75	-17	-16
maize	rainfed	-102.75	35.25	-18	27
maize	rainfed	-102.75	35.75	-18	26
maize	rainfed	-102.75	36.25	-18	13
maize	rainfed	-102.75	36.75	-17	24
maize	rainfed	-102.75	37.25	-18	7
maize	rainfed	-102.75	37.75	-17	8
maize	rainfed	-102.75	38.25	-17	-9
maize	rainfed	-102.75	38.75	-18	27
maize	rainfed	-102.75	39.25	-18	29
maize	rainfed	-102.75	39.75	-18	30
maize	rainfed	-102.75	40.25	-18	19
maize	rainfed	-102.75	40.75	-18	20
maize	rainfed	-102.75	41.25	-18	20
maize	rainfed	-102.75	41.75	-16	18
maize	rainfed	-102.75	42.25	-16	16
maize	rainfed	-102.75	43.25	-17	12
maize	rainfed	-102.75	43.75	-16	9
maize	rainfed	-102.75	44.25	-16	9
maize	rainfed	-102.75	44.75	-16	12
maize	rainfed	-102.75	45.25	-16	13
maize	rainfed	-102.75	45.75	-16	15
maize	rainfed	-102.75	46.25	-16	18
maize	rainfed	-102.75	46.75	-16	22
maize	rainfed	-102.75	47.25	-16	22
maize	rainfed	-102.75	47.75	-16	23
maize	rainfed	-102.75	48.25	-17	26
maize	rainfed	-102.75	48.75	-15	22
maize	rainfed	-102.25	18.25	4	17
maize	rainfed	-102.25	18.75	4	18
maize	rainfed	-102.25	19.25	2	21
maize	rainfed	-102.25	19.75	1	25
maize	rainfed	-102.25	20.25	2	22
maize	rainfed	-102.25	20.75	2	24
maize	rainfed	-102.25	21.25	2	22
maize	rainfed	-102.25	21.75	2	22
maize	rainfed	-102.25	22.25	1	22
maize	rainfed	-102.25	22.75	0	19
maize	rainfed	-102.25	23.25	0	22
maize	rainfed	-102.25	23.75	0	20
maize	rainfed	-102.25	24.25	-1	18
maize	rainfed	-102.25	24.75	-1	18
maize	rainfed	-102.25	25.25	0	11
maize	rainfed	-102.25	33.75	-16	27
maize	rainfed	-102.25	34.25	-16	26
maize	rainfed	-102.25	34.75	-17	-15
maize	rainfed	-102.25	35.25	-16	7
maize	rainfed	-102.25	35.75	-16	27
maize	rainfed	-102.25	36.25	-16	27
maize	rainfed	-102.25	36.75	-16	5
maize	rainfed	-102.25	37.25	-16	6
maize	rainfed	-102.25	37.75	-17	6
maize	rainfed	-102.25	38.25	-17	0
maize	rainfed	-102.25	38.75	-17	7
maize	rainfed	-102.25	39.25	-18	29
maize	rainfed	-102.25	39.75	-18	30
maize	rainfed	-102.25	40.25	-17	19
maize	rainfed	-102.25	40.75	-17	20
maize	rainfed	-102.25	41.25	-17	22
maize	rainfed	-102.25	41.75	-16	13
maize	rainfed	-102.25	42.25	-16	29
maize	rainfed	-102.25	42.75	-16	19
maize	rainfed	-102.25	43.25	-16	15
maize	rainfed	-102.25	43.75	-16	8
maize	rainfed	-102.25	44.25	-16	8
maize	rainfed	-102.25	44.75	-16	10
maize	rainfed	-102.25	45.25	-16	15
maize	rainfed	-102.25	45.75	-16	17
maize	rainfed	-102.25	46.25	-16	23
maize	rainfed	-102.25	46.75	-16	23
maize	rainfed	-102.25	47.25	-16	22
maize	rainfed	-102.25	47.75	-16	24
maize	rainfed	-102.25	48.25	-17	24
maize	rainfed	-102.25	48.75	-16	26
maize	rainfed	-101.75	17.75	4	16
maize	rainfed	-101.75	18.25	3	16
maize	rainfed	-101.75	18.75	4	17
maize	rainfed	-101.75	19.25	4	24
maize	rainfed	-101.75	19.75	2	27
maize	rainfed	-101.75	20.25	2	22
maize	rainfed	-101.75	20.75	2	23
maize	rainfed	-101.75	21.25	2	24
maize	rainfed	-101.75	21.75	2	22
maize	rainfed	-101.75	22.25	2	22
maize	rainfed	-101.75	22.75	1	20
maize	rainfed	-101.75	23.25	1	24
maize	rainfed	-101.75	23.75	0	24
maize	rainfed	-101.75	24.25	-1	20
maize	rainfed	-101.75	24.75	-1	19
maize	rainfed	-101.75	25.25	0	17
maize	rainfed	-101.75	25.75	-1	19
maize	rainfed	-101.75	26.25	-2	25
maize	rainfed	-101.75	26.75	12	16
maize	rainfed	-101.75	27.25	13	24
maize	rainfed	-101.75	33.75	-16	10
maize	rainfed	-101.75	34.75	-17	-16
maize	rainfed	-101.75	35.25	-17	-14
maize	rainfed	-101.75	35.75	-16	-12
maize	rainfed	-101.75	36.25	-16	6
maize	rainfed	-101.75	36.75	-16	8
maize	rainfed	-101.75	37.25	-16	6
maize	rainfed	-101.75	37.75	-16	16
maize	rainfed	-101.75	38.25	-17	7
maize	rainfed	-101.75	38.75	-17	17
maize	rainfed	-101.75	39.25	-18	34
maize	rainfed	-101.75	39.75	-17	22
maize	rainfed	-101.75	40.25	-18	21
maize	rainfed	-101.75	40.75	-18	22
maize	rainfed	-101.75	41.25	-17	26
maize	rainfed	-101.75	41.75	-17	31
maize	rainfed	-101.75	42.25	-17	28
maize	rainfed	-101.75	42.75	-17	22
maize	rainfed	-101.75	43.25	-16	16
maize	rainfed	-101.75	43.75	-16	9
maize	rainfed	-101.75	44.25	-16	7
maize	rainfed	-101.75	44.75	-16	12
maize	rainfed	-101.75	45.25	-16	16
maize	rainfed	-101.75	45.75	-16	21
maize	rainfed	-101.75	46.25	-16	25
maize	rainfed	-101.75	46.75	-16	26
maize	rainfed	-101.75	47.25	-17	24
maize	rainfed	-101.75	47.75	-16	27
maize	rainfed	-101.75	48.25	-17	22
maize	rainfed	-101.75	48.75	-17	25
maize	rainfed	-101.25	17.75	3	9
maize	rainfed	-101.25	18.25	2	16
maize	rainfed	-101.25	18.75	2	20
maize	rainfed	-101.25	19.25	4	28
maize	rainfed	-101.25	19.75	2	26
maize	rainfed	-101.25	20.25	3	24
maize	rainfed	-101.25	20.75	2	23
maize	rainfed	-101.25	21.25	2	27
maize	rainfed	-101.25	21.75	2	26
maize	rainfed	-101.25	22.25	2	26
maize	rainfed	-101.25	22.75	2	24
maize	rainfed	-101.25	23.25	0	24
maize	rainfed	-101.25	23.75	0	21
maize	rainfed	-101.25	24.25	-1	20
maize	rainfed	-101.25	24.75	-1	17
maize	rainfed	-101.25	25.25	-1	17
maize	rainfed	-101.25	25.75	0	23
maize	rainfed	-101.25	26.25	-2	10
maize	rainfed	-101.25	26.75	12	16
maize	rainfed	-101.25	28.25	-22	-4
maize	rainfed	-101.25	28.75	-32	-11
maize	rainfed	-101.25	29.25	-36	-24
maize	rainfed	-101.25	33.75	-16	23
maize	rainfed	-101.25	34.25	-16	26
maize	rainfed	-101.25	35.25	-16	10
maize	rainfed	-101.25	35.75	-16	14
maize	rainfed	-101.25	36.25	-16	-6
maize	rainfed	-101.25	36.75	-16	-6
maize	rainfed	-101.25	37.25	-16	8
maize	rainfed	-101.25	37.75	-16	6
maize	rainfed	-101.25	38.25	-16	30
maize	rainfed	-101.25	38.75	-17	30
maize	rainfed	-101.25	39.25	-18	34
maize	rainfed	-101.25	39.75	-18	24
maize	rainfed	-101.25	40.25	-17	22
maize	rainfed	-101.25	40.75	-17	19
maize	rainfed	-101.25	41.25	-18	28
maize	rainfed	-101.25	41.75	-17	38
maize	rainfed	-101.25	42.25	-16	35
maize	rainfed	-101.25	42.75	-16	23
maize	rainfed	-101.25	43.25	-16	16
maize	rainfed	-101.25	43.75	-16	11
maize	rainfed	-101.25	44.25	-16	8
maize	rainfed	-101.25	44.75	-16	12
maize	rainfed	-101.25	45.25	-16	16
maize	rainfed	-101.25	45.75	-16	21
maize	rainfed	-101.25	46.25	-16	26
maize	rainfed	-101.25	46.75	-16	26
maize	rainfed	-101.25	47.25	-17	20
maize	rainfed	-101.25	47.75	-16	25
maize	rainfed	-101.25	48.25	-17	26
maize	rainfed	-101.25	48.75	-16	23
maize	rainfed	-101.25	49.25	-17	23
maize	rainfed	-101.25	49.75	-16	21
maize	rainfed	-101.25	50.75	-17	14
maize	rainfed	-100.75	17.25	3	8
maize	rainfed	-100.75	17.75	2	12
maize	rainfed	-100.75	18.25	1	8
maize	rainfed	-100.75	18.75	2	9
maize	rainfed	-100.75	19.25	4	20
maize	rainfed	-100.75	19.75	4	30
maize	rainfed	-100.75	20.25	4	26
maize	rainfed	-100.75	20.75	3	24
maize	rainfed	-100.75	21.25	3	26
maize	rainfed	-100.75	21.75	3	26
maize	rainfed	-100.75	22.25	3	26
maize	rainfed	-100.75	22.75	2	24
maize	rainfed	-100.75	23.25	0	22
maize	rainfed	-100.75	23.75	0	23
maize	rainfed	-100.75	24.25	-1	21
maize	rainfed	-100.75	24.75	-1	16
maize	rainfed	-100.75	25.25	0	18
maize	rainfed	-100.75	25.75	-1	24
maize	rainfed	-100.75	35.25	-16	34
maize	rainfed	-100.75	35.75	-16	41
maize	rainfed	-100.75	36.25	-16	14
maize	rainfed	-100.75	36.75	-16	13
maize	rainfed	-100.75	37.25	-16	14
maize	rainfed	-100.75	37.75	-16	10
maize	rainfed	-100.75	38.25	-16	30
maize	rainfed	-100.75	38.75	-17	30
maize	rainfed	-100.75	39.25	-17	34
maize	rainfed	-100.75	39.75	-17	16
maize	rainfed	-100.75	40.25	-17	24
maize	rainfed	-100.75	40.75	-17	22
maize	rainfed	-100.75	41.25	-18	22
maize	rainfed	-100.75	41.75	-17	29
maize	rainfed	-100.75	42.25	-16	22
maize	rainfed	-100.75	42.75	-16	22
maize	rainfed	-100.75	43.25	-15	17
maize	rainfed	-100.75	43.75	-16	14
maize	rainfed	-100.75	44.25	-16	10
maize	rainfed	-100.75	44.75	-16	12
maize	rainfed	-100.75	45.25	-16	16
maize	rainfed	-100.75	45.75	-16	22
maize	rainfed	-100.75	46.25	-16	28
maize	rainfed	-100.75	46.75	-16	28
maize	rainfed	-100.75	47.25	-16	23
maize	rainfed	-100.75	47.75	-16	25
maize	rainfed	-100.75	48.25	-17	24
maize	rainfed	-100.75	48.75	-16	24
maize	rainfed	-100.75	49.25	-16	23
maize	rainfed	-100.75	49.75	-16	21
maize	rainfed	-100.75	50.75	-17	17
maize	rainfed	-100.75	51.25	-16	27
maize	rainfed	-100.25	17.25	3	10
maize	rainfed	-100.25	17.75	1	11
maize	rainfed	-100.25	18.25	1	9
maize	rainfed	-100.25	18.75	2	5
maize	rainfed	-100.25	19.25	4	18
maize	rainfed	-100.25	19.75	4	31
maize	rainfed	-100.25	20.25	5	31
maize	rainfed	-100.25	20.75	5	29
maize	rainfed	-100.25	21.25	4	27
maize	rainfed	-100.25	21.75	4	26
maize	rainfed	-100.25	22.25	5	25
maize	rainfed	-100.25	22.75	3	24
maize	rainfed	-100.25	23.25	1	24
maize	rainfed	-100.25	23.75	-1	22
maize	rainfed	-100.25	24.25	-3	17
maize	rainfed	-100.25	24.75	-3	21
maize	rainfed	-100.25	25.25	-2	20
maize	rainfed	-100.25	25.75	-2	15
maize	rainfed	-100.25	28.75	-14	14
maize	rainfed	-100.25	29.25	60	37
maize	rainfed	-100.25	31.25	24	-30
maize	rainfed	-100.25	31.75	60	-3
maize	rainfed	-100.25	35.75	-16	26
maize	rainfed	-100.25	36.25	-16	27
maize	rainfed	-100.25	36.75	-15	28
maize	rainfed	-100.25	37.25	-15	31
maize	rainfed	-100.25	37.75	-16	27
maize	rainfed	-100.25	38.25	-16	36
maize	rainfed	-100.25	38.75	-16	27
maize	rainfed	-100.25	39.25	-17	26
maize	rainfed	-100.25	39.75	-16	26
maize	rainfed	-100.25	40.25	-17	31
maize	rainfed	-100.25	40.75	-17	24
maize	rainfed	-100.25	41.25	-17	25
maize	rainfed	-100.25	41.75	-16	24
maize	rainfed	-100.25	42.25	-16	24
maize	rainfed	-100.25	42.75	-16	22
maize	rainfed	-100.25	43.25	-16	20
maize	rainfed	-100.25	43.75	-16	14
maize	rainfed	-100.25	44.25	-16	15
maize	rainfed	-100.25	44.75	-16	14
maize	rainfed	-100.25	45.25	-16	17
maize	rainfed	-100.25	45.75	-16	21
maize	rainfed	-100.25	46.25	-16	25
maize	rainfed	-100.25	46.75	-16	28
maize	rainfed	-100.25	47.25	-16	21
maize	rainfed	-100.25	47.75	-16	25
maize	rainfed	-100.25	48.25	-16	25
maize	rainfed	-100.25	48.75	-16	27
maize	rainfed	-100.25	49.25	-16	24
maize	rainfed	-100.25	49.75	-16	21
maize	rainfed	-100.25	50.25	-16	22
maize	rainfed	-100.25	51.25	-16	28
maize	rainfed	-99.75	16.75	5	11
maize	rainfed	-99.75	17.25	4	13
maize	rainfed	-99.75	17.75	2	12
maize	rainfed	-99.75	18.25	2	12
maize	rainfed	-99.75	18.75	2	10
maize	rainfed	-99.75	19.25	4	29
maize	rainfed	-99.75	19.75	5	36
maize	rainfed	-99.75	20.25	7	34
maize	rainfed	-99.75	20.75	9	33
maize	rainfed	-99.75	21.25	7	25
maize	rainfed	-99.75	21.75	6	24
maize	rainfed	-99.75	22.25	6	26
maize	rainfed	-99.75	22.75	4	23
maize	rainfed	-99.75	23.25	2	25
maize	rainfed	-99.75	23.75	-1	20
maize	rainfed	-99.75	24.25	-2	12
maize	rainfed	-99.75	24.75	-2	10
maize	rainfed	-99.75	25.25	-4	15
maize	rainfed	-99.75	25.75	-2	16
maize	rainfed	-99.75	28.75	-22	0
maize	rainfed	-99.75	29.25	51	44
maize	rainfed	-99.75	37.25	-16	34
maize	rainfed	-99.75	37.75	-16	33
maize	rainfed	-99.75	38.25	-16	39
maize	rainfed	-99.75	38.75	-16	40
maize	rainfed	-99.75	39.25	-16	30
maize	rainfed	-99.75	39.75	-17	28
maize	rainfed	-99.75	40.25	-16	27
maize	rainfed	-99.75	40.75	-17	25
maize	rainfed	-99.75	41.25	-17	25
maize	rainfed	-99.75	41.75	-16	26
maize	rainfed	-99.75	42.25	-16	26
maize	rainfed	-99.75	42.75	-16	26
maize	rainfed	-99.75	43.25	-16	22
maize	rainfed	-99.75	43.75	-16	16
maize	rainfed	-99.75	44.25	-16	16
maize	rainfed	-99.75	44.75	-16	20
maize	rainfed	-99.75	45.25	-16	24
maize	rainfed	-99.75	45.75	-16	22
maize	rainfed	-99.75	46.25	-16	24
maize	rainfed	-99.75	46.75	-16	27
maize	rainfed	-99.75	47.25	-17	22
maize	rainfed	-99.75	47.75	-17	24
maize	rainfed	-99.75	48.25	-17	26
maize	rainfed	-99.75	48.75	-17	27
maize	rainfed	-99.75	49.25	-16	25
maize	rainfed	-99.75	49.75	-17	20
maize	rainfed	-99.75	50.25	-17	25
maize	rainfed	-99.75	50.75	-18	29
maize	rainfed	-99.75	51.25	-16	27
maize	rainfed	-99.25	16.75	4	14
maize	rainfed	-99.25	17.25	4	14
maize	rainfed	-99.25	17.75	2	12
maize	rainfed	-99.25	18.25	2	11
maize	rainfed	-99.25	18.75	3	6
maize	rainfed	-99.25	19.25	6	37
maize	rainfed	-99.25	19.75	8	35
maize	rainfed	-99.25	20.25	13	40
maize	rainfed	-99.25	20.75	14	39
maize	rainfed	-99.25	21.25	13	37
maize	rainfed	-99.25	21.75	10	31
maize	rainfed	-99.25	22.25	8	31
maize	rainfed	-99.25	22.75	5	16
maize	rainfed	-99.25	23.25	4	21
maize	rainfed	-99.25	23.75	3	21
maize	rainfed	-99.25	24.25	2	10
maize	rainfed	-99.25	24.75	0	16
maize	rainfed	-99.25	25.25	-8	3
maize	rainfed	-99.25	26.25	-19	0
maize	rainfed	-99.25	28.25	24	-43
maize	rainfed	-99.25	28.75	26	45
maize	rainfed	-99.25	29.25	-28	-37
maize	rainfed	-99.25	29.75	8	42
maize	rainfed	-99.25	30.25	14	59
maize	rainfed	-99.25	31.25	-18	27
maize	rainfed	-99.25	31.75	-17	10
maize	rainfed	-99.25	34.25	-16	16
maize	rainfed	-99.25	36.75	-14	27
maize	rainfed	-99.25	37.25	-15	35
maize	rainfed	-99.25	37.75	-15	34
maize	rainfed	-99.25	38.25	-16	39
maize	rainfed	-99.25	38.75	-16	40
maize	rainfed	-99.25	39.25	-16	42
maize	rainfed	-99.25	39.75	-16	40
maize	rainfed	-99.25	40.25	-17	37
maize	rainfed	-99.25	40.75	-18	36
maize	rainfed	-99.25	41.25	-18	34
maize	rainfed	-99.25	41.75	-17	36
maize	rainfed	-99.25	42.25	-17	38
maize	rainfed	-99.25	42.75	-17	32
maize	rainfed	-99.25	43.25	-17	28
maize	rainfed	-99.25	43.75	-17	17
maize	rainfed	-99.25	44.25	-16	23
maize	rainfed	-99.25	44.75	-16	30
maize	rainfed	-99.25	45.25	-16	32
maize	rainfed	-99.25	45.75	-16	25
maize	rainfed	-99.25	46.25	-16	29
maize	rainfed	-99.25	46.75	-16	26
maize	rainfed	-99.25	47.25	-17	25
maize	rainfed	-99.25	47.75	-17	30
maize	rainfed	-99.25	48.25	-17	28
maize	rainfed	-99.25	48.75	-17	27
maize	rainfed	-99.25	49.25	-17	24
maize	rainfed	-99.25	49.75	-17	23
maize	rainfed	-99.25	50.25	-17	24
maize	rainfed	-99.25	50.75	-16	24
maize	rainfed	-99.25	51.25	-16	23
maize	rainfed	-98.75	16.75	3	15
maize	rainfed	-98.75	17.25	11	24
maize	rainfed	-98.75	17.75	3	16
maize	rainfed	-98.75	18.25	2	15
maize	rainfed	-98.75	18.75	4	8
maize	rainfed	-98.75	19.25	8	40
maize	rainfed	-98.75	19.75	12	43
maize	rainfed	-98.75	20.25	17	47
maize	rainfed	-98.75	20.75	24	48
maize	rainfed	-98.75	21.25	18	35
maize	rainfed	-98.75	21.75	16	42
maize	rainfed	-98.75	22.25	14	30
maize	rainfed	-98.75	22.75	9	24
maize	rainfed	-98.75	23.25	7	22
maize	rainfed	-98.75	23.75	7	23
maize	rainfed	-98.75	24.25	5	27
maize	rainfed	-98.75	24.75	1	18
maize	rainfed	-98.75	25.25	-1	16
maize	rainfed	-98.75	25.75	-6	22
maize	rainfed	-98.75	26.25	-14	17
maize	rainfed	-98.75	28.75	-22	-37
maize	rainfed	-98.75	29.25	8	37
maize	rainfed	-98.75	29.75	28	60
maize	rainfed	-98.75	30.25	29	60
maize	rainfed	-98.75	31.25	-18	31
maize	rainfed	-98.75	31.75	-18	12
maize	rainfed	-98.75	32.25	-18	26
maize	rainfed	-98.75	34.25	-16	20
maize	rainfed	-98.75	34.75	-15	18
maize	rainfed	-98.75	36.25	-14	11
maize	rainfed	-98.75	36.75	-14	26
maize	rainfed	-98.75	37.25	-15	34
maize	rainfed	-98.75	37.75	-15	32
maize	rainfed	-98.75	38.25	-16	35
maize	rainfed	-98.75	38.75	-16	39
maize	rainfed	-98.75	39.25	-16	40
maize	rainfed	-98.75	39.75	-16	41
maize	rainfed	-98.75	40.25	-17	38
maize	rainfed	-98.75	41.25	-18	34
maize	rainfed	-98.75	41.75	-18	38
maize	rainfed	-98.75	42.25	-17	38
maize	rainfed	-98.75	42.75	-17	34
maize	rainfed	-98.75	43.25	-17	28
maize	rainfed	-98.75	43.75	-17	27
maize	rainfed	-98.75	44.25	-16	28
maize	rainfed	-98.75	44.75	-17	33
maize	rainfed	-98.75	45.25	-16	36
maize	rainfed	-98.75	45.75	-16	35
maize	rainfed	-98.75	46.25	-16	29
maize	rainfed	-98.75	46.75	-17	28
maize	rainfed	-98.75	47.25	-17	25
maize	rainfed	-98.75	47.75	-16	26
maize	rainfed	-98.75	48.25	-17	29
maize	rainfed	-98.75	48.75	-17	28
maize	rainfed	-98.75	49.25	-17	23
maize	rainfed	-98.75	49.75	-17	22
maize	rainfed	-98.75	50.25	-16	24
maize	rainfed	-98.75	50.75	-16	20
maize	rainfed	-98.25	16.25	6	17
maize	rainfed	-98.25	16.75	4	3
maize	rainfed	-98.25	17.25	11	11
maize	rainfed	-98.25	17.75	4	24
maize	rainfed	-98.25	18.25	2	12
maize	rainfed	-98.25	18.75	3	1
maize	rainfed	-98.25	19.25	9	36
maize	rainfed	-98.25	19.75	12	46
maize	rainfed	-98.25	20.25	19	50
maize	rainfed	-98.25	20.75	20	37
maize	rainfed	-98.25	21.25	30	46
maize	rainfed	-98.25	21.75	20	37
maize	rainfed	-98.25	22.25	14	30
maize	rainfed	-98.25	22.75	11	26
maize	rainfed	-98.25	23.25	10	26
maize	rainfed	-98.25	23.75	8	23
maize	rainfed	-98.25	24.25	6	22
maize	rainfed	-98.25	24.75	4	12
maize	rainfed	-98.25	25.25	6	21
maize	rainfed	-98.25	25.75	-24	2
maize	rainfed	-98.25	26.25	-16	15
maize	rainfed	-98.25	26.75	25	40
maize	rainfed	-98.25	27.25	-14	1
maize	rainfed	-98.25	27.75	60	1
maize	rainfed	-98.25	28.25	-18	-7
maize	rainfed	-98.25	28.75	-25	-23
maize	rainfed	-98.25	29.25	18	38
maize	rainfed	-98.25	29.75	-60	40
maize	rainfed	-98.25	30.25	-18	4
maize	rainfed	-98.25	31.25	-17	-8
maize	rainfed	-98.25	31.75	-16	8
maize	rainfed	-98.25	32.25	-18	28
maize	rainfed	-98.25	34.75	-15	15
maize	rainfed	-98.25	35.25	-15	16
maize	rainfed	-98.25	36.25	-14	10
maize	rainfed	-98.25	36.75	-15	-2
maize	rainfed	-98.25	37.25	-15	8
maize	rainfed	-98.25	37.75	-15	39
maize	rainfed	-98.25	38.25	-16	36
maize	rainfed	-98.25	38.75	-16	37
maize	rainfed	-98.25	39.25	-16	39
maize	rainfed	-98.25	39.75	-16	43
maize	rainfed	-98.25	40.25	-16	42
maize	rainfed	-98.25	40.75	-17	40
maize	rainfed	-98.25	41.25	-17	38
maize	rainfed	-98.25	41.75	-18	38
maize	rainfed	-98.25	42.25	-18	34
maize	rainfed	-98.25	42.75	-17	30
maize	rainfed	-98.25	43.25	-17	28
maize	rainfed	-98.25	43.75	-17	27
maize	rainfed	-98.25	44.25	-17	32
maize	rainfed	-98.25	44.75	-16	42
maize	rainfed	-98.25	45.25	-16	45
maize	rainfed	-98.25	45.75	-16	37
maize	rainfed	-98.25	46.25	-16	29
maize	rainfed	-98.25	46.75	-16	26
maize	rainfed	-98.25	47.25	-16	25
maize	rainfed	-98.25	47.75	-16	28
maize	rainfed	-98.25	48.25	-16	26
maize	rainfed	-98.25	48.75	-16	30
maize	rainfed	-98.25	49.25	-16	23
maize	rainfed	-98.25	49.75	-16	22
maize	rainfed	-98.25	50.25	-16	22
maize	rainfed	-97.75	16.25	4	22
maize	rainfed	-97.75	16.75	1	4
maize	rainfed	-97.75	17.25	11	31
maize	rainfed	-97.75	17.75	5	23
maize	rainfed	-97.75	18.25	2	16
maize	rainfed	-97.75	18.75	4	12
maize	rainfed	-97.75	19.25	9	35
maize	rainfed	-97.75	19.75	19	49
maize	rainfed	-97.75	20.25	20	38
maize	rainfed	-97.75	20.75	23	39
maize	rainfed	-97.75	21.25	24	40
maize	rainfed	-97.75	21.75	18	33
maize	rainfed	-97.75	23.25	9	24
maize	rainfed	-97.75	23.75	8	22
maize	rainfed	-97.75	24.25	6	21
maize	rainfed	-97.75	24.75	5	13
maize	rainfed	-97.75	25.25	-20	-5
maize	rainfed	-97.75	25.75	-19	10
maize	rainfed	-97.75	26.25	-15	11
maize	rainfed	-97.75	26.75	26	44
maize	rainfed	-97.75	27.25	29	47
maize	rainfed	-97.75	27.75	60	-60
maize	rainfed	-97.75	28.25	22	-56
maize	rainfed	-97.75	28.75	-30	-50
maize	rainfed	-97.75	29.25	18	19
maize	rainfed	-97.75	29.75	-27	-14
maize	rainfed	-97.75	30.25	-22	-24
maize	rainfed	-97.75	30.75	-18	-18
maize	rainfed	-97.75	31.25	-18	-17
maize	rainfed	-97.75	31.75	-17	-16
maize	rainfed	-97.75	32.25	-17	45
maize	rainfed	-97.75	33.25	-16	-3
maize	rainfed	-97.75	34.75	-15	15
maize	rainfed	-97.75	35.25	-15	19
maize	rainfed	-97.75	35.75	-14	21
maize	rainfed	-97.75	36.25	-14	14
maize	rainfed	-97.75	36.75	-14	4
maize	rainfed	-97.75	37.25	-14	34
maize	rainfed	-97.75	37.75	-15	39
maize	rainfed	-97.75	38.25	-16	34
maize	rainfed	-97.75	38.75	-15	35
maize	rainfed	-97.75	39.25	-16	39
maize	rainfed	-97.75	39.75	-16	43
maize	rainfed	-97.75	40.25	-16	41
maize	rainfed	-97.75	41.25	-16	39
maize	rainfed	-97.75	42.25	-18	32
maize	rainfed	-97.75	42.75	-17	32
maize	rainfed	-97.75	43.25	-16	33
maize	rainfed	-97.75	43.75	-17	36
maize	rainfed	-97.75	44.25	-16	35
maize	rainfed	-97.75	44.75	-16	44
maize	rainfed	-97.75	45.25	-16	36
maize	rainfed	-97.75	45.75	-16	30
maize	rainfed	-97.75	46.25	-16	28
maize	rainfed	-97.75	46.75	-16	26
maize	rainfed	-97.75	47.25	-16	22
maize	rainfed	-97.75	47.75	-16	29
maize	rainfed	-97.75	48.25	-16	29
maize	rainfed	-97.75	48.75	-16	24
maize	rainfed	-97.75	49.25	-16	24
maize	rainfed	-97.75	49.75	-16	25
maize	rainfed	-97.75	50.25	-16	24
maize	rainfed	-97.25	16.25	1	24
maize	rainfed	-97.25	16.75	1	19
maize	rainfed	-97.25	17.25	2	8
maize	rainfed	-97.25	17.75	9	31
maize	rainfed	-97.25	18.25	14	37
maize	rainfed	-97.25	18.75	14	41
maize	rainfed	-97.25	19.25	10	39
maize	rainfed	-97.25	19.75	18	44
maize	rainfed	-97.25	20.25	17	33
maize	rainfed	-97.25	20.75	14	30
maize	rainfed	-97.25	25.75	-11	13
maize	rainfed	-97.25	27.75	29	-32
maize	rainfed	-97.25	28.25	31	-36
maize	rainfed	-97.25	28.75	-60	-15
maize	rainfed	-97.25	29.25	-60	-10
maize	rainfed	-97.25	29.75	-29	-12
maize	rainfed	-97.25	30.25	-27	-22
maize	rainfed	-97.25	30.75	-22	-19
maize	rainfed	-97.25	31.25	-18	-10
maize	rainfed	-97.25	31.75	-17	6
maize	rainfed	-97.25	32.25	-17	24
maize	rainfed	-97.25	33.25	-17	10
maize	rainfed	-97.25	33.75	-16	-10
maize	rainfed	-97.25	34.75	-14	17
maize	rainfed	-97.25	35.25	-15	20
maize	rainfed	-97.25	35.75	-15	21
maize	rainfed	-97.25	36.25	-14	15
maize	rainfed	-97.25	36.75	-14	24
maize	rainfed	-97.25	37.25	-15	35
maize	rainfed	-97.25	37.75	-15	39
maize	rainfed	-97.25	38.25	-16	41
maize	rainfed	-97.25	38.75	-16	35
maize	rainfed	-97.25	39.25	-16	39
maize	rainfed	-97.25	39.75	-16	42
maize	rainfed	-97.25	40.25	-17	41
maize	rainfed	-97.25	41.25	-16	39
maize	rainfed	-97.25	41.75	-17	42
maize	rainfed	-97.25	42.25	-18	33
maize	rainfed	-97.25	42.75	-17	34
maize	rainfed	-97.25	43.25	-17	35
maize	rainfed	-97.25	43.75	-18	29
maize	rainfed	-97.25	44.25	-16	36
maize	rainfed	-97.25	44.75	-16	46
maize	rainfed	-97.25	45.25	-16	38
maize	rainfed	-97.25	45.75	-16	29
maize	rainfed	-97.25	46.25	-17	34
maize	rainfed	-97.25	46.75	-16	28
maize	rainfed	-97.25	47.25	-17	25
maize	rainfed	-97.25	47.75	-16	25
maize	rainfed	-97.25	48.25	-16	24
maize	rainfed	-97.25	48.75	-16	25
maize	rainfed	-97.25	49.25	-16	27
maize	rainfed	-97.25	49.75	-17	26
maize	rainfed	-97.25	50.25	-17	27
maize	rainfed	-97.25	50.75	-17	25
maize	rainfed	-96.75	15.75	1	1
maize	rainfed	-96.75	16.25	0	4
maize	rainfed	-96.75	16.75	-2	16
maize	rainfed	-96.75	17.25	15	34
maize	rainfed	-96.75	17.75	14	39
maize	rainfed	-96.75	18.25	11	31
maize	rainfed	-96.75	18.75	12	25
maize	rainfed	-96.75	19.25	10	20
maize	rainfed	-96.75	19.75	27	45
maize	rainfed	-96.75	20.25	4	20
maize	rainfed	-96.75	28.25	-8	-7
maize	rainfed	-96.75	28.75	-60	-22
maize	rainfed	-96.75	29.25	-39	-40
maize	rainfed	-96.75	29.75	-32	-12
maize	rainfed	-96.75	30.25	-28	11
maize	rainfed	-96.75	30.75	-22	1
maize	rainfed	-96.75	31.25	-19	3
maize	rainfed	-96.75	31.75	-18	-10
maize	rainfed	-96.75	32.25	-18	5
maize	rainfed	-96.75	32.75	-17	10
maize	rainfed	-96.75	33.25	-16	10
maize	rainfed	-96.75	33.75	-16	10
maize	rainfed	-96.75	34.75	-14	18
maize	rainfed	-96.75	35.25	-14	19
maize	rainfed	-96.75	35.75	-14	20
maize	rainfed	-96.75	36.75	-15	26
maize	rainfed	-96.75	37.25	-15	28
maize	rainfed	-96.75	37.75	-15	30
maize	rainfed	-96.75	38.25	-15	42
maize	rainfed	-96.75	38.75	-16	38
maize	rainfed	-96.75	39.25	-16	38
maize	rainfed	-96.75	39.75	-16	42
maize	rainfed	-96.75	40.25	-16	41
maize	rainfed	-96.75	40.75	-17	42
maize	rainfed	-96.75	41.25	-17	40
maize	rainfed	-96.75	41.75	-17	43
maize	rainfed	-96.75	42.25	-17	35
maize	rainfed	-96.75	42.75	-17	35
maize	rainfed	-96.75	43.25	-17	36
maize	rainfed	-96.75	43.75	-17	36
maize	rainfed	-96.75	44.25	-17	29
maize	rainfed	-96.75	44.75	-16	44
maize	rainfed	-96.75	45.25	-16	45
maize	rainfed	-96.75	45.75	-16	36
maize	rainfed	-96.75	46.25	-16	36
maize	rainfed	-96.75	46.75	-16	34
maize	rainfed	-96.75	47.25	-16	28
maize	rainfed	-96.75	47.75	-16	26
maize	rainfed	-96.75	48.25	-16	25
maize	rainfed	-96.75	48.75	-17	26
maize	rainfed	-96.75	49.25	-17	28
maize	rainfed	-96.75	49.75	-16	30
maize	rainfed	-96.75	50.25	-16	27
maize	rainfed	-96.25	15.75	0	0
maize	rainfed	-96.25	16.25	0	15
maize	rainfed	-96.25	16.75	0	11
maize	rainfed	-96.25	17.25	30	57
maize	rainfed	-96.25	17.75	15	34
maize	rainfed	-96.25	18.25	18	32
maize	rainfed	-96.25	18.75	6	18
maize	rainfed	-96.25	19.25	7	13
maize	rainfed	-96.25	28.75	-60	-21
maize	rainfed	-96.25	29.25	-36	-42
maize	rainfed	-96.25	29.75	-36	-34
maize	rainfed	-96.25	30.25	-29	12
maize	rainfed	-96.25	30.75	-23	16
maize	rainfed	-96.25	31.25	-17	24
maize	rainfed	-96.25	31.75	-18	23
maize	rainfed	-96.25	32.25	-17	27
maize	rainfed	-96.25	32.75	-16	8
maize	rainfed	-96.25	33.25	-16	-8
maize	rainfed	-96.25	33.75	-16	15
maize	rainfed	-96.25	34.25	-15	16
maize	rainfed	-96.25	35.25	-14	20
maize	rainfed	-96.25	35.75	-14	21
maize	rainfed	-96.25	36.25	-14	24
maize	rainfed	-96.25	36.75	-14	31
maize	rainfed	-96.25	37.25	-14	39
maize	rainfed	-96.25	37.75	-15	41
maize	rainfed	-96.25	38.25	-16	42
maize	rainfed	-96.25	38.75	-16	40
maize	rainfed	-96.25	39.25	-16	39
maize	rainfed	-96.25	39.75	-16	41
maize	rainfed	-96.25	40.25	-16	42
maize	rainfed	-96.25	40.75	-17	42
maize	rainfed	-96.25	41.25	-16	42
maize	rainfed	-96.25	41.75	-16	42
maize	rainfed	-96.25	42.25	-17	36
maize	rainfed	-96.25	42.75	-17	44
maize	rainfed	-96.25	43.25	-16	47
maize	rainfed	-96.25	43.75	-16	46
maize	rainfed	-96.25	44.25	-16	46
maize	rainfed	-96.25	44.75	-16	43
maize	rainfed	-96.25	45.25	-16	41
maize	rainfed	-96.25	45.75	-16	38
maize	rainfed	-96.25	46.25	-16	34
maize	rainfed	-96.25	46.75	-16	32
maize	rainfed	-96.25	47.25	-16	30
maize	rainfed	-96.25	47.75	-16	34
maize	rainfed	-96.25	48.25	-17	28
maize	rainfed	-96.25	48.75	-17	28
maize	rainfed	-96.25	49.25	-17	30
maize	rainfed	-96.25	50.25	-16	29
maize	rainfed	-95.75	16.25	1	5
maize	rainfed	-95.75	16.75	1	10
maize	rainfed	-95.75	17.25	20	31
maize	rainfed	-95.75	17.75	22	37
maize	rainfed	-95.75	18.25	31	53
maize	rainfed	-95.75	18.75	29	49
maize	rainfed	-95.75	28.75	-60	53
maize	rainfed	-95.75	29.25	-36	-20
maize	rainfed	-95.75	29.75	-36	-40
maize	rainfed	-95.75	30.25	-26	-30
maize	rainfed	-95.75	30.75	-20	-21
maize	rainfed	-95.75	31.25	-18	-18
maize	rainfed	-95.75	33.25	-16	-9
maize	rainfed	-95.75	33.75	-15	-7
maize	rainfed	-95.75	34.25	-15	19
maize	rainfed	-95.75	35.25	-14	20
maize	rainfed	-95.75	35.75	-14	21
maize	rainfed	-95.75	36.25	-14	23
maize	rainfed	-95.75	36.75	-15	30
maize	rainfed	-95.75	37.25	-15	28
maize	rainfed	-95.75	37.75	-15	40
maize	rainfed	-95.75	38.25	-16	42
maize	rainfed	-95.75	38.75	-16	38
maize	rainfed	-95.75	39.25	-16	38
maize	rainfed	-95.75	39.75	-16	39
maize	rainfed	-95.75	40.25	-16	40
maize	rainfed	-95.75	40.75	-16	42
maize	rainfed	-95.75	41.25	-17	41
maize	rainfed	-95.75	41.75	-17	42
maize	rainfed	-95.75	42.25	-17	38
maize	rainfed	-95.75	42.75	-16	39
maize	rainfed	-95.75	43.25	-15	19
maize	rainfed	-95.75	43.75	-15	42
maize	rainfed	-95.75	44.25	-16	45
maize	rainfed	-95.75	44.75	-16	44
maize	rainfed	-95.75	45.25	-16	46
maize	rainfed	-95.75	45.75	-16	41
maize	rainfed	-95.75	46.25	-16	31
maize	rainfed	-95.75	46.75	-18	31
maize	rainfed	-95.75	47.25	-17	23
maize	rainfed	-95.75	47.75	-17	33
maize	rainfed	-95.75	48.25	-18	28
maize	rainfed	-95.75	48.75	-17	20
maize	rainfed	-95.25	16.25	-14	10
maize	rainfed	-95.25	16.75	12	28
maize	rainfed	-95.25	17.25	18	27
maize	rainfed	-95.25	17.75	26	42
maize	rainfed	-95.25	18.25	26	42
maize	rainfed	-95.25	29.25	-60	22
maize	rainfed	-95.25	29.75	-28	-10
maize	rainfed	-95.25	30.25	-25	-28
maize	rainfed	-95.25	31.25	-17	-16
maize	rainfed	-95.25	33.25	-15	13
maize	rainfed	-95.25	33.75	-15	-6
maize	rainfed	-95.25	34.25	-14	7
maize	rainfed	-95.25	35.25	-14	12
maize	rainfed	-95.25	35.75	-14	22
maize	rainfed	-95.25	36.25	-14	25
maize	rainfed	-95.25	36.75	-16	32
maize	rainfed	-95.25	37.25	-16	38
maize	rainfed	-95.25	37.75	-16	40
maize	rainfed	-95.25	38.25	-16	41
maize	rainfed	-95.25	38.75	-15	34
maize	rainfed	-95.25	39.25	-15	36
maize	rainfed	-95.25	39.75	-16	38
maize	rainfed	-95.25	40.25	-16	40
maize	rainfed	-95.25	40.75	-16	31
maize	rainfed	-95.25	41.25	-17	31
maize	rainfed	-95.25	41.75	-17	42
maize	rainfed	-95.25	42.25	-17	45
maize	rainfed	-95.25	42.75	-16	46
maize	rainfed	-95.25	43.25	-16	29
maize	rainfed	-95.25	43.75	-16	30
maize	rainfed	-95.25	44.25	-16	36
maize	rainfed	-95.25	44.75	-16	34
maize	rainfed	-95.25	45.25	-16	36
maize	rainfed	-95.25	45.75	-16	36
maize	rainfed	-95.25	46.25	-16	34
maize	rainfed	-95.25	46.75	-17	34
maize	rainfed	-95.25	47.25	-18	33
maize	rainfed	-95.25	47.75	-18	30
maize	rainfed	-95.25	48.25	-18	28
maize	rainfed	-95.25	48.75	-18	24
maize	rainfed	-94.75	16.25	0	18
maize	rainfed	-94.75	16.75	14	30
maize	rainfed	-94.75	17.25	20	37
maize	rainfed	-94.75	17.75	19	36
maize	rainfed	-94.75	18.25	14	30
maize	rainfed	-94.75	29.75	-29	-11
maize	rainfed	-94.75	30.25	-24	-4
maize	rainfed	-94.75	33.25	-15	-9
maize	rainfed	-94.75	33.75	-14	17
maize	rainfed	-94.75	34.25	-15	23
maize	rainfed	-94.75	34.75	-14	24
maize	rainfed	-94.75	35.25	-14	21
maize	rainfed	-94.75	35.75	-15	26
maize	rainfed	-94.75	36.25	-15	26
maize	rainfed	-94.75	36.75	-16	29
maize	rainfed	-94.75	37.25	-16	40
maize	rainfed	-94.75	37.75	-16	35
maize	rainfed	-94.75	38.25	-16	35
maize	rainfed	-94.75	38.75	-16	36
maize	rainfed	-94.75	39.25	-16	37
maize	rainfed	-94.75	39.75	-16	37
maize	rainfed	-94.75	40.25	-17	40
maize	rainfed	-94.75	40.75	-17	32
maize	rainfed	-94.75	41.25	-17	32
maize	rainfed	-94.75	41.75	-18	42
maize	rainfed	-94.75	42.25	-18	38
maize	rainfed	-94.75	42.75	-17	39
maize	rainfed	-94.75	43.25	-16	41
maize	rainfed	-94.75	43.75	-16	30
maize	rainfed	-94.75	44.25	-17	36
maize	rainfed	-94.75	44.75	-16	35
maize	rainfed	-94.75	45.25	-16	36
maize	rainfed	-94.75	45.75	-16	36
maize	rainfed	-94.75	46.25	-16	36
maize	rainfed	-94.75	46.75	-18	36
maize	rainfed	-94.75	47.25	-18	34
maize	rainfed	-94.75	47.75	-18	34
maize	rainfed	-94.75	48.25	-18	30
maize	rainfed	-94.25	16.25	9	28
maize	rainfed	-94.25	16.75	38	60
maize	rainfed	-94.25	17.25	26	44
maize	rainfed	-94.25	17.75	10	27
maize	rainfed	-94.25	29.75	-32	-14
maize	rainfed	-94.25	32.25	-16	-14
maize	rainfed	-94.25	32.75	-15	-12
maize	rainfed	-94.25	33.25	-15	12
maize	rainfed	-94.25	33.75	-14	16
maize	rainfed	-94.25	35.25	-14	22
maize	rainfed	-94.25	35.75	-15	30
maize	rainfed	-94.25	36.25	-15	28
maize	rainfed	-94.25	36.75	-16	38
maize	rainfed	-94.25	37.25	-16	41
maize	rainfed	-94.25	37.75	-16	37
maize	rainfed	-94.25	38.25	-16	36
maize	rainfed	-94.25	38.75	-16	36
maize	rainfed	-94.25	39.25	-16	36
maize	rainfed	-94.25	39.75	-17	39
maize	rainfed	-94.25	40.25	-17	40
maize	rainfed	-94.25	40.75	-18	40
maize	rainfed	-94.25	41.25	-18	32
maize	rainfed	-94.25	41.75	-17	32
maize	rainfed	-94.25	42.25	-18	43
maize	rainfed	-94.25	42.75	-18	38
maize	rainfed	-94.25	43.25	-16	39
maize	rainfed	-94.25	43.75	-17	46
maize	rainfed	-94.25	44.25	-17	36
maize	rainfed	-94.25	44.75	-18	35
maize	rainfed	-94.25	45.25	-18	36
maize	rainfed	-94.25	45.75	-18	38
maize	rainfed	-94.25	46.25	-17	38
maize	rainfed	-94.25	46.75	-18	38
maize	rainfed	-94.25	47.25	-18	37
maize	rainfed	-94.25	47.75	-18	29
maize	rainfed	-94.25	48.75	-20	31
maize	rainfed	-93.75	16.25	9	17
maize	rainfed	-93.75	16.75	-6	6
maize	rainfed	-93.75	17.25	28	46
maize	rainfed	-93.75	17.75	12	28
maize	rainfed	-93.75	18.25	6	20
maize	rainfed	-93.75	32.25	-16	-13
maize	rainfed	-93.75	32.75	-16	-13
maize	rainfed	-93.75	33.25	-15	-11
maize	rainfed	-93.75	33.75	-15	14
maize	rainfed	-93.75	35.25	-14	22
maize	rainfed	-93.75	36.75	-16	32
maize	rainfed	-93.75	37.25	-16	40
maize	rainfed	-93.75	37.75	-16	44
maize	rainfed	-93.75	38.25	-15	36
maize	rainfed	-93.75	38.75	-16	35
maize	rainfed	-93.75	39.25	-16	38
maize	rainfed	-93.75	39.75	-17	39
maize	rainfed	-93.75	40.25	-18	40
maize	rainfed	-93.75	40.75	-18	40
maize	rainfed	-93.75	41.25	-18	41
maize	rainfed	-93.75	41.75	-17	41
maize	rainfed	-93.75	42.25	-18	43
maize	rainfed	-93.75	42.75	-18	45
maize	rainfed	-93.75	43.25	-17	47
maize	rainfed	-93.75	43.75	-17	35
maize	rainfed	-93.75	44.25	-17	46
maize	rainfed	-93.75	44.75	-18	34
maize	rainfed	-93.75	45.25	-18	36
maize	rainfed	-93.75	45.75	-18	38
maize	rainfed	-93.75	46.25	-18	39
maize	rainfed	-93.75	46.75	-18	38
maize	rainfed	-93.75	47.25	-18	38
maize	rainfed	-93.25	15.75	10	17
maize	rainfed	-93.25	16.25	8	17
maize	rainfed	-93.25	16.75	8	10
maize	rainfed	-93.25	17.25	30	48
maize	rainfed	-93.25	17.75	10	-10
maize	rainfed	-93.25	18.25	5	-32
maize	rainfed	-93.25	30.25	-24	-5
maize	rainfed	-93.25	30.75	-19	3
maize	rainfed	-93.25	31.75	-16	-14
maize	rainfed	-93.25	32.25	-16	-33
maize	rainfed	-93.25	33.25	-15	-11
maize	rainfed	-93.25	35.25	-14	19
maize	rainfed	-93.25	36.75	-16	30
maize	rainfed	-93.25	37.25	-16	34
maize	rainfed	-93.25	37.75	-16	39
maize	rainfed	-93.25	38.25	-16	41
maize	rainfed	-93.25	38.75	-16	35
maize	rainfed	-93.25	39.25	-16	37
maize	rainfed	-93.25	39.75	-17	39
maize	rainfed	-93.25	40.25	-18	40
maize	rainfed	-93.25	40.75	-18	41
maize	rainfed	-93.25	41.25	-18	40
maize	rainfed	-93.25	41.75	-18	41
maize	rainfed	-93.25	42.25	-18	42
maize	rainfed	-93.25	42.75	-17	44
maize	rainfed	-93.25	43.25	-16	46
maize	rainfed	-93.25	43.75	-17	35
maize	rainfed	-93.25	44.25	-18	35
maize	rainfed	-93.25	44.75	-18	35
maize	rainfed	-93.25	45.25	-18	36
maize	rainfed	-93.25	45.75	-18	37
maize	rainfed	-93.25	46.25	-18	38
maize	rainfed	-93.25	46.75	-19	38
maize	rainfed	-93.25	47.25	-19	29
maize	rainfed	-92.75	15.25	12	17
maize	rainfed	-92.75	15.75	8	17
maize	rainfed	-92.75	16.25	3	10
maize	rainfed	-92.75	16.75	4	22
maize	rainfed	-92.75	17.25	36	56
maize	rainfed	-92.75	17.75	14	24
maize	rainfed	-92.75	18.25	5	2
maize	rainfed	-92.75	30.25	-20	0
maize	rainfed	-92.75	30.75	-18	5
maize	rainfed	-92.75	31.25	-16	7
maize	rainfed	-92.75	31.75	-16	8
maize	rainfed	-92.75	35.25	-14	16
maize	rainfed	-92.75	37.25	-16	34
maize	rainfed	-92.75	37.75	-16	33
maize	rainfed	-92.75	38.25	-16	40
maize	rainfed	-92.75	38.75	-16	36
maize	rainfed	-92.75	39.25	-17	36
maize	rainfed	-92.75	39.75	-17	38
maize	rainfed	-92.75	40.25	-18	40
maize	rainfed	-92.75	40.75	-17	40
maize	rainfed	-92.75	41.25	-18	40
maize	rainfed	-92.75	41.75	-18	42
maize	rainfed	-92.75	42.25	-18	43
maize	rainfed	-92.75	42.75	-18	44
maize	rainfed	-92.75	43.25	-17	46
maize	rainfed	-92.75	43.75	-18	46
maize	rainfed	-92.75	44.25	-18	46
maize	rainfed	-92.75	44.75	-18	45
maize	rainfed	-92.75	45.25	-18	47
maize	rainfed	-92.75	45.75	-19	36
maize	rainfed	-92.75	46.25	-18	38
maize	rainfed	-92.75	46.75	-20	37
maize	rainfed	-92.25	14.75	1	28
maize	rainfed	-92.25	15.25	16	53
maize	rainfed	-92.25	15.75	11	32
maize	rainfed	-92.25	16.25	45	60
maize	rainfed	-92.25	16.75	18	37
maize	rainfed	-92.25	17.25	25	43
maize	rainfed	-92.25	17.75	19	35
maize	rainfed	-92.25	18.25	12	27
maize	rainfed	-92.25	29.75	-29	-10
maize	rainfed	-92.25	30.25	-20	1
maize	rainfed	-92.25	30.75	-17	6
maize	rainfed	-92.25	31.25	-16	-15
maize	rainfed	-92.25	32.25	-16	10
maize	rainfed	-92.25	32.75	-15	12
maize	rainfed	-92.25	34.25	-14	19
maize	rainfed	-92.25	35.25	-14	17
maize	rainfed	-92.25	37.25	-16	28
maize	rainfed	-92.25	37.75	-15	33
maize	rainfed	-92.25	38.25	-16	34
maize	rainfed	-92.25	38.75	-16	36
maize	rainfed	-92.25	39.25	-17	37
maize	rainfed	-92.25	39.75	-17	38
maize	rainfed	-92.25	40.25	-18	39
maize	rainfed	-92.25	40.75	-17	40
maize	rainfed	-92.25	41.25	-17	40
maize	rainfed	-92.25	41.75	-18	41
maize	rainfed	-92.25	42.25	-18	44
maize	rainfed	-92.25	42.75	-18	44
maize	rainfed	-92.25	43.25	-18	46
maize	rainfed	-92.25	43.75	-19	45
maize	rainfed	-92.25	44.25	-19	46
maize	rainfed	-92.25	44.75	-18	46
maize	rainfed	-92.25	45.25	-18	48
maize	rainfed	-92.25	45.75	-18	38
maize	rainfed	-92.25	46.25	-19	37
maize	rainfed	-92.25	46.75	-20	33
maize	rainfed	-91.75	14.25	8	14
maize	rainfed	-91.75	14.75	13	37
maize	rainfed	-91.75	15.25	26	60
maize	rainfed	-91.75	15.75	24	43
maize	rainfed	-91.75	16.25	23	48
maize	rainfed	-91.75	16.75	22	46
maize	rainfed	-91.75	17.25	32	50
maize	rainfed	-91.75	17.75	21	32
maize	rainfed	-91.75	18.25	21	29
maize	rainfed	-91.75	30.25	-23	-4
maize	rainfed	-91.75	30.75	-18	4
maize	rainfed	-91.75	31.25	-16	7
maize	rainfed	-91.75	31.75	-15	8
maize	rainfed	-91.75	32.25	-16	10
maize	rainfed	-91.75	32.75	-15	12
maize	rainfed	-91.75	33.25	-14	16
maize	rainfed	-91.75	33.75	-14	19
maize	rainfed	-91.75	34.25	-13	20
maize	rainfed	-91.75	34.75	-13	17
maize	rainfed	-91.75	35.25	-14	15
maize	rainfed	-91.75	35.75	-14	24
maize	rainfed	-91.75	36.75	-15	27
maize	rainfed	-91.75	37.25	-16	33
maize	rainfed	-91.75	37.75	-16	34
maize	rainfed	-91.75	38.25	-16	34
maize	rainfed	-91.75	38.75	-16	35
maize	rainfed	-91.75	39.25	-17	38
maize	rainfed	-91.75	39.75	-17	30
maize	rainfed	-91.75	40.25	-17	30
maize	rainfed	-91.75	40.75	-17	31
maize	rainfed	-91.75	41.25	-16	31
maize	rainfed	-91.75	41.75	-17	32
maize	rainfed	-91.75	42.25	-18	33
maize	rainfed	-91.75	42.75	-19	34
maize	rainfed	-91.75	43.25	-18	34
maize	rainfed	-91.75	43.75	-19	36
maize	rainfed	-91.75	44.25	-19	36
maize	rainfed	-91.75	44.75	-18	36
maize	rainfed	-91.75	45.25	-18	37
maize	rainfed	-91.75	45.75	-18	37
maize	rainfed	-91.75	46.25	-19	34
maize	rainfed	-91.75	46.75	-19	28
maize	rainfed	-91.25	14.25	29	46
maize	rainfed	-91.25	14.75	40	60
maize	rainfed	-91.25	15.25	27	52
maize	rainfed	-91.25	15.75	32	38
maize	rainfed	-91.25	16.25	25	42
maize	rainfed	-91.25	16.75	32	49
maize	rainfed	-91.25	17.25	33	50
maize	rainfed	-91.25	17.75	31	44
maize	rainfed	-91.25	18.25	31	44
maize	rainfed	-91.25	18.75	26	38
maize	rainfed	-91.25	30.25	-18	1
maize	rainfed	-91.25	30.75	-18	4
maize	rainfed	-91.25	31.25	-17	6
maize	rainfed	-91.25	31.75	-15	9
maize	rainfed	-91.25	32.25	-15	-12
maize	rainfed	-91.25	32.75	-15	12
maize	rainfed	-91.25	33.25	-14	16
maize	rainfed	-91.25	33.75	-13	19
maize	rainfed	-91.25	34.25	-13	22
maize	rainfed	-91.25	34.75	-13	23
maize	rainfed	-91.25	35.25	-14	20
maize	rainfed	-91.25	35.75	-13	23
maize	rainfed	-91.25	36.25	-14	25
maize	rainfed	-91.25	36.75	-15	28
maize	rainfed	-91.25	37.75	-16	35
maize	rainfed	-91.25	38.25	-16	29
maize	rainfed	-91.25	38.75	-16	36
maize	rainfed	-91.25	39.25	-17	38
maize	rainfed	-91.25	39.75	-16	30
maize	rainfed	-91.25	40.25	-17	31
maize	rainfed	-91.25	40.75	-17	31
maize	rainfed	-91.25	41.25	-17	31
maize	rainfed	-91.25	41.75	-17	32
maize	rainfed	-91.25	42.25	-18	33
maize	rainfed	-91.25	42.75	-19	33
maize	rainfed	-91.25	43.25	-19	34
maize	rainfed	-91.25	43.75	-19	35
maize	rainfed	-91.25	44.25	-19	36
maize	rainfed	-91.25	44.75	-18	36
maize	rainfed	-91.25	45.25	-18	37
maize	rainfed	-91.25	45.75	-18	36
maize	rainfed	-91.25	46.25	-18	31
maize	rainfed	-91.25	46.75	-18	28
maize	rainfed	-90.75	14.25	22	41
maize	rainfed	-90.75	14.75	22	36
maize	rainfed	-90.75	15.25	41	60
maize	rainfed	-90.75	15.75	44	50
maize	rainfed	-90.75	16.25	38	54
maize	rainfed	-90.75	16.75	34	50
maize	rainfed	-90.75	17.75	35	49
maize	rainfed	-90.75	18.25	34	48
maize	rainfed	-90.75	18.75	29	43
maize	rainfed	-90.75	19.25	27	41
maize	rainfed	-90.75	30.25	-18	2
maize	rainfed	-90.75	30.75	-16	6
maize	rainfed	-90.75	31.25	-15	9
maize	rainfed	-90.75	31.75	-15	10
maize	rainfed	-90.75	32.25	-15	10
maize	rainfed	-90.75	32.75	-14	12
maize	rainfed	-90.75	33.25	-14	17
maize	rainfed	-90.75	34.25	-13	23
maize	rainfed	-90.75	34.75	-13	24
maize	rainfed	-90.75	35.25	-14	20
maize	rainfed	-90.75	35.75	-13	20
maize	rainfed	-90.75	36.25	-14	20
maize	rainfed	-90.75	36.75	-15	25
maize	rainfed	-90.75	37.25	-16	34
maize	rainfed	-90.75	37.75	-17	30
maize	rainfed	-90.75	38.25	-16	29
maize	rainfed	-90.75	38.75	-15	31
maize	rainfed	-90.75	39.25	-16	26
maize	rainfed	-90.75	39.75	-17	30
maize	rainfed	-90.75	40.25	-17	25
maize	rainfed	-90.75	40.75	-18	31
maize	rainfed	-90.75	41.25	-17	31
maize	rainfed	-90.75	41.75	-17	32
maize	rainfed	-90.75	42.25	-18	34
maize	rainfed	-90.75	42.75	-20	33
maize	rainfed	-90.75	43.25	-19	34
maize	rainfed	-90.75	43.75	-20	35
maize	rainfed	-90.75	44.25	-19	35
maize	rainfed	-90.75	44.75	-18	36
maize	rainfed	-90.75	45.25	-19	37
maize	rainfed	-90.75	45.75	-18	33
maize	rainfed	-90.75	46.25	-18	32
maize	rainfed	-90.75	46.75	-18	35
maize	rainfed	-90.25	13.75	18	46
maize	rainfed	-90.25	14.25	18	40
maize	rainfed	-90.25	14.75	23	34
maize	rainfed	-90.25	15.25	44	60
maize	rainfed	-90.25	15.75	30	18
maize	rainfed	-90.25	16.25	28	15
maize	rainfed	-90.25	17.75	36	49
maize	rainfed	-90.25	18.25	36	51
maize	rainfed	-90.25	18.75	32	53
maize	rainfed	-90.25	19.25	31	43
maize	rainfed	-90.25	19.75	30	43
maize	rainfed	-90.25	20.25	31	37
maize	rainfed	-90.25	20.75	33	46
maize	rainfed	-90.25	30.75	-17	5
maize	rainfed	-90.25	31.25	-16	10
maize	rainfed	-90.25	31.75	-15	11
maize	rainfed	-90.25	32.25	-14	12
maize	rainfed	-90.25	32.75	-14	14
maize	rainfed	-90.25	33.25	-14	18
maize	rainfed	-90.25	33.75	-14	21
maize	rainfed	-90.25	34.25	-14	23
maize	rainfed	-90.25	34.75	-13	22
maize	rainfed	-90.25	35.25	-13	19
maize	rainfed	-90.25	35.75	-14	22
maize	rainfed	-90.25	36.25	-13	24
maize	rainfed	-90.25	36.75	-14	27
maize	rainfed	-90.25	37.25	-15	29
maize	rainfed	-90.25	37.75	-16	29
maize	rainfed	-90.25	38.25	-16	30
maize	rainfed	-90.25	38.75	-14	34
maize	rainfed	-90.25	39.25	-16	26
maize	rainfed	-90.25	39.75	-17	26
maize	rainfed	-90.25	40.25	-18	25
maize	rainfed	-90.25	40.75	-18	31
maize	rainfed	-90.25	41.25	-17	32
maize	rainfed	-90.25	41.75	-17	32
maize	rainfed	-90.25	42.25	-19	33
maize	rainfed	-90.25	42.75	-19	35
maize	rainfed	-90.25	43.25	-18	35
maize	rainfed	-90.25	43.75	-19	36
maize	rainfed	-90.25	44.25	-18	36
maize	rainfed	-90.25	44.75	-18	37
maize	rainfed	-90.25	45.25	-18	37
maize	rainfed	-90.25	45.75	-17	34
maize	rainfed	-89.75	13.75	10	12
maize	rainfed	-89.75	14.25	8	12
maize	rainfed	-89.75	14.75	8	8
maize	rainfed	-89.75	18.75	35	50
maize	rainfed	-89.75	19.25	32	46
maize	rainfed	-89.75	19.75	34	40
maize	rainfed	-89.75	20.25	32	46
maize	rainfed	-89.75	20.75	32	46
maize	rainfed	-89.75	30.75	-17	6
maize	rainfed	-89.75	31.25	-16	8
maize	rainfed	-89.75	31.75	-16	10
maize	rainfed	-89.75	32.25	-15	12
maize	rainfed	-89.75	32.75	-14	15
maize	rainfed	-89.75	33.25	-14	19
maize	rainfed	-89.75	33.75	-14	22
maize	rainfed	-89.75	34.25	-14	24
maize	rainfed	-89.75	34.75	-13	24
maize	rainfed	-89.75	35.25	-14	23
maize	rainfed	-89.75	35.75	-14	24
maize	rainfed	-89.75	36.25	-14	21
maize	rainfed	-89.75	36.75	-14	24
maize	rainfed	-89.75	37.25	-15	28
maize	rainfed	-89.75	37.75	-15	28
maize	rainfed	-89.75	38.25	-15	29
maize	rainfed	-89.75	38.75	-15	29
maize	rainfed	-89.75	39.25	-16	26
maize	rainfed	-89.75	39.75	-17	26
maize	rainfed	-89.75	40.25	-17	30
maize	rainfed	-89.75	40.75	-18	30
maize	rainfed	-89.75	41.25	-18	32
maize	rainfed	-89.75	41.75	-18	32
maize	rainfed	-89.75	42.25	-19	34
maize	rainfed	-89.75	42.75	-18	36
maize	rainfed	-89.75	43.25	-19	35
maize	rainfed	-89.75	43.75	-19	36
maize	rainfed	-89.75	44.25	-18	37
maize	rainfed	-89.75	44.75	-18	38
maize	rainfed	-89.75	45.25	-19	36
maize	rainfed	-89.25	13.75	12	19
maize	rainfed	-89.25	14.25	8	12
maize	rainfed	-89.25	14.75	20	24
maize	rainfed	-89.25	15.25	39	60
maize	rainfed	-89.25	16.25	34	50
maize	rainfed	-89.25	16.75	28	10
maize	rainfed	-89.25	17.25	6	6
maize	rainfed	-89.25	17.75	34	48
maize	rainfed	-89.25	18.25	38	53
maize	rainfed	-89.25	18.75	38	50
maize	rainfed	-89.25	19.25	28	42
maize	rainfed	-89.25	19.75	28	42
maize	rainfed	-89.25	20.25	28	42
maize	rainfed	-89.25	20.75	28	40
maize	rainfed	-89.25	21.25	31	42
maize	rainfed	-89.25	31.25	-16	9
maize	rainfed	-89.25	31.75	-16	10
maize	rainfed	-89.25	32.25	-14	12
maize	rainfed	-89.25	32.75	-14	16
maize	rainfed	-89.25	33.25	-14	20
maize	rainfed	-89.25	33.75	-14	22
maize	rainfed	-89.25	34.25	-14	24
maize	rainfed	-89.25	34.75	-14	24
maize	rainfed	-89.25	35.25	-14	24
maize	rainfed	-89.25	35.75	-13	23
maize	rainfed	-89.25	36.25	-13	26
maize	rainfed	-89.25	36.75	-13	28
maize	rainfed	-89.25	37.25	-14	28
maize	rainfed	-89.25	37.75	-15	28
maize	rainfed	-89.25	38.25	-16	28
maize	rainfed	-89.25	38.75	-15	29
maize	rainfed	-89.25	39.25	-16	29
maize	rainfed	-89.25	39.75	-17	26
maize	rainfed	-89.25	40.25	-18	31
maize	rainfed	-89.25	40.75	-18	31
maize	rainfed	-89.25	41.25	-17	32
maize	rainfed	-89.25	41.75	-18	32
maize	rainfed	-89.25	42.25	-18	34
maize	rainfed	-89.25	42.75	-19	35
maize	rainfed	-89.25	43.25	-18	35
maize	rainfed	-89.25	43.75	-18	35
maize	rainfed	-89.25	44.25	-18	37
maize	rainfed	-89.25	44.75	-18	39
maize	rainfed	-89.25	45.25	-19	35
maize	rainfed	-88.75	13.25	13	20
maize	rainfed	-88.75	13.75	16	22
maize	rainfed	-88.75	14.25	19	22
maize	rainfed	-88.75	14.75	34	50
maize	rainfed	-88.75	15.25	33	51
maize	rainfed	-88.75	16.25	11	25
maize	rainfed	-88.75	16.75	27	3
maize	rainfed	-88.75	17.25	10	6
maize	rainfed	-88.75	17.75	34	48
maize	rainfed	-88.75	18.25	37	45
maize	rainfed	-88.75	18.75	36	44
maize	rainfed	-88.75	19.25	24	38
maize	rainfed	-88.75	19.75	24	38
maize	rainfed	-88.75	20.25	26	39
maize	rainfed	-88.75	20.75	25	38
maize	rainfed	-88.75	21.25	26	36
maize	rainfed	-88.75	30.75	-16	6
maize	rainfed	-88.75	31.25	-16	-14
maize	rainfed	-88.75	31.75	-16	10
maize	rainfed	-88.75	32.75	-14	16
maize	rainfed	-88.75	33.25	-14	18
maize	rainfed	-88.75	33.75	-14	20
maize	rainfed	-88.75	34.25	-14	23
maize	rainfed	-88.75	34.75	-14	23
maize	rainfed	-88.75	35.25	-14	23
maize	rainfed	-88.75	35.75	-14	3
maize	rainfed	-88.75	36.25	-14	-15
maize	rainfed	-88.75	36.75	-14	0
maize	rainfed	-88.75	37.25	-14	26
maize	rainfed	-88.75	37.75	-15	25
maize	rainfed	-88.75	38.25	-16	14
maize	rainfed	-88.75	38.75	-16	36
maize	rainfed	-88.75	39.25	-16	29
maize	rainfed	-88.75	39.75	-16	30
maize	rainfed	-88.75	40.25	-17	32
maize	rainfed	-88.75	40.75	-17	32
maize	rainfed	-88.75	41.25	-18	32
maize	rainfed	-88.75	41.75	-18	32
maize	rainfed	-88.75	42.25	-18	34
maize	rainfed	-88.75	42.75	-18	34
maize	rainfed	-88.75	43.25	-18	34
maize	rainfed	-88.75	43.75	-17	35
maize	rainfed	-88.75	44.25	-18	35
maize	rainfed	-88.75	44.75	-18	36
maize	rainfed	-88.75	45.25	-19	36
maize	rainfed	-88.75	45.75	-18	36
maize	rainfed	-88.25	13.25	14	30
maize	rainfed	-88.25	13.75	14	20
maize	rainfed	-88.25	14.25	18	26
maize	rainfed	-88.25	14.75	54	60
maize	rainfed	-88.25	15.25	34	50
maize	rainfed	-88.25	15.75	26	40
maize	rainfed	-88.25	16.75	30	44
maize	rainfed	-88.25	17.75	13	27
maize	rainfed	-88.25	18.25	25	38
maize	rainfed	-88.25	18.75	24	30
maize	rainfed	-88.25	19.25	17	30
maize	rainfed	-88.25	19.75	16	30
maize	rainfed	-88.25	20.25	20	34
maize	rainfed	-88.25	20.75	26	38
maize	rainfed	-88.25	21.25	25	32
maize	rainfed	-88.25	30.75	-16	6
maize	rainfed	-88.25	31.25	-15	9
maize	rainfed	-88.25	31.75	-15	10
maize	rainfed	-88.25	32.75	-14	13
maize	rainfed	-88.25	33.25	-14	16
maize	rainfed	-88.25	33.75	-14	18
maize	rainfed	-88.25	34.25	-14	23
maize	rainfed	-88.25	34.75	-14	2
maize	rainfed	-88.25	35.25	-14	1
maize	rainfed	-88.25	35.75	-14	-18
maize	rainfed	-88.25	36.25	-14	-17
maize	rainfed	-88.25	36.75	-14	0
maize	rainfed	-88.25	37.25	-14	21
maize	rainfed	-88.25	37.75	-15	25
maize	rainfed	-88.25	38.25	-15	28
maize	rainfed	-88.25	38.75	-16	30
maize	rainfed	-88.25	39.25	-16	30
maize	rainfed	-88.25	39.75	-17	30
maize	rainfed	-88.25	40.25	-17	31
maize	rainfed	-88.25	40.75	-18	31
maize	rainfed	-88.25	41.25	-18	32
maize	rainfed	-88.25	41.75	-19	32
maize	rainfed	-88.25	42.25	-20	34
maize	rainfed	-88.25	42.75	-19	34
maize	rainfed	-88.25	43.25	-18	33
maize	rainfed	-88.25	43.75	-18	34
maize	rainfed	-88.25	44.25	-18	35
maize	rainfed	-88.25	44.75	-18	35
maize	rainfed	-88.25	45.25	-18	37
maize	rainfed	-88.25	45.75	-18	35
maize	rainfed	-87.75	13.25	17	42
maize	rainfed	-87.75	13.75	13	40
maize	rainfed	-87.75	14.25	16	32
maize	rainfed	-87.75	14.75	48	60
maize	rainfed	-87.75	15.25	17	-2
maize	rainfed	-87.75	15.75	0	-13
maize	rainfed	-87.75	18.75	5	58
maize	rainfed	-87.75	19.25	9	18
maize	rainfed	-87.75	19.75	9	20
maize	rainfed	-87.75	20.25	9	22
maize	rainfed	-87.75	20.75	15	28
maize	rainfed	-87.75	21.25	19	32
maize	rainfed	-87.75	30.75	-16	6
maize	rainfed	-87.75	31.25	-15	-15
maize	rainfed	-87.75	31.75	-14	-13
maize	rainfed	-87.75	32.25	-14	-12
maize	rainfed	-87.75	32.75	-14	12
maize	rainfed	-87.75	33.25	-14	16
maize	rainfed	-87.75	33.75	-14	20
maize	rainfed	-87.75	34.25	-15	23
maize	rainfed	-87.75	34.75	-15	0
maize	rainfed	-87.75	35.25	-16	2
maize	rainfed	-87.75	35.75	-15	-20
maize	rainfed	-87.75	36.25	-14	2
maize	rainfed	-87.75	36.75	-16	19
maize	rainfed	-87.75	37.25	-15	22
maize	rainfed	-87.75	37.75	-15	20
maize	rainfed	-87.75	38.25	-16	28
maize	rainfed	-87.75	38.75	-16	30
maize	rainfed	-87.75	39.25	-16	30
maize	rainfed	-87.75	39.75	-17	30
maize	rainfed	-87.75	40.25	-18	31
maize	rainfed	-87.75	40.75	-18	31
maize	rainfed	-87.75	41.25	-18	32
maize	rainfed	-87.75	41.75	-19	32
maize	rainfed	-87.75	42.25	-20	32
maize	rainfed	-87.75	42.75	-20	45
maize	rainfed	-87.75	43.75	-19	33
maize	rainfed	-87.75	44.25	-18	34
maize	rainfed	-87.75	44.75	-18	34
maize	rainfed	-87.75	45.25	-17	34
maize	rainfed	-87.75	45.75	-16	34
maize	rainfed	-87.25	12.75	11	30
maize	rainfed	-87.25	13.25	13	39
maize	rainfed	-87.25	13.75	11	33
maize	rainfed	-87.25	14.25	13	31
maize	rainfed	-87.25	14.75	22	38
maize	rainfed	-87.25	15.25	-25	19
maize	rainfed	-87.25	15.75	0	13
maize	rainfed	-87.25	20.75	8	18
maize	rainfed	-87.25	21.25	18	30
maize	rainfed	-87.25	30.75	-16	5
maize	rainfed	-87.25	31.25	-14	9
maize	rainfed	-87.25	31.75	-14	-13
maize	rainfed	-87.25	32.25	-14	-12
maize	rainfed	-87.25	32.75	-14	-10
maize	rainfed	-87.25	33.25	-14	18
maize	rainfed	-87.25	33.75	-14	20
maize	rainfed	-87.25	34.25	-15	22
maize	rainfed	-87.25	34.75	-14	1
maize	rainfed	-87.25	35.25	-16	1
maize	rainfed	-87.25	35.75	-15	1
maize	rainfed	-87.25	36.25	-15	1
maize	rainfed	-87.25	36.75	-15	22
maize	rainfed	-87.25	37.25	-15	23
maize	rainfed	-87.25	37.75	-15	22
maize	rainfed	-87.25	38.25	-16	28
maize	rainfed	-87.25	38.75	-16	29
maize	rainfed	-87.25	39.25	-16	30
maize	rainfed	-87.25	39.75	-17	30
maize	rainfed	-87.25	40.25	-18	31
maize	rainfed	-87.25	40.75	-18	31
maize	rainfed	-87.25	41.25	-18	32
maize	rainfed	-87.25	45.75	-16	34
maize	rainfed	-87.25	46.25	-16	34
maize	rainfed	-86.75	12.25	10	22
maize	rainfed	-86.75	12.75	10	29
maize	rainfed	-86.75	13.25	10	25
maize	rainfed	-86.75	13.75	8	22
maize	rainfed	-86.75	14.25	20	36
maize	rainfed	-86.75	14.75	40	58
maize	rainfed	-86.75	15.25	-28	-1
maize	rainfed	-86.75	15.75	1	20
maize	rainfed	-86.75	31.25	-15	8
maize	rainfed	-86.75	31.75	-14	10
maize	rainfed	-86.75	32.25	-14	-12
maize	rainfed	-86.75	32.75	-14	16
maize	rainfed	-86.75	33.25	-14	18
maize	rainfed	-86.75	33.75	-14	20
maize	rainfed	-86.75	34.25	-14	23
maize	rainfed	-86.75	34.75	-14	24
maize	rainfed	-86.75	35.25	-16	24
maize	rainfed	-86.75	35.75	-15	1
maize	rainfed	-86.75	36.25	-15	1
maize	rainfed	-86.75	36.75	-16	0
maize	rainfed	-86.75	37.25	-15	23
maize	rainfed	-86.75	37.75	-15	22
maize	rainfed	-86.75	38.25	-16	24
maize	rainfed	-86.75	38.75	-17	30
maize	rainfed	-86.75	39.25	-18	30
maize	rainfed	-86.75	39.75	-18	30
maize	rainfed	-86.75	40.25	-18	31
maize	rainfed	-86.75	40.75	-18	31
maize	rainfed	-86.75	41.25	-18	32
maize	rainfed	-86.75	41.75	-18	33
maize	rainfed	-86.75	45.75	-17	34
maize	rainfed	-86.75	46.25	-17	33
maize	rainfed	-86.25	11.75	15	34
maize	rainfed	-86.25	12.25	14	27
maize	rainfed	-86.25	12.75	12	24
maize	rainfed	-86.25	13.25	14	29
maize	rainfed	-86.25	13.75	22	32
maize	rainfed	-86.25	14.25	48	60
maize	rainfed	-86.25	14.75	47	60
maize	rainfed	-86.25	15.25	11	37
maize	rainfed	-86.25	15.75	2	19
maize	rainfed	-86.25	30.75	-16	6
maize	rainfed	-86.25	31.25	-15	8
maize	rainfed	-86.25	31.75	-15	9
maize	rainfed	-86.25	32.25	-15	-13
maize	rainfed	-86.25	32.75	-14	-8
maize	rainfed	-86.25	33.25	-14	17
maize	rainfed	-86.25	33.75	-14	19
maize	rainfed	-86.25	34.25	-15	23
maize	rainfed	-86.25	34.75	-16	24
maize	rainfed	-86.25	35.25	-15	24
maize	rainfed	-86.25	35.75	-15	1
maize	rainfed	-86.25	36.25	-15	1
maize	rainfed	-86.25	36.75	-15	1
maize	rainfed	-86.25	37.25	-16	23
maize	rainfed	-86.25	37.75	-16	24
maize	rainfed	-86.25	38.25	-16	24
maize	rainfed	-86.25	38.75	-17	30
maize	rainfed	-86.25	39.25	-18	30
maize	rainfed	-86.25	39.75	-17	30
maize	rainfed	-86.25	40.25	-18	31
maize	rainfed	-86.25	40.75	-18	31
maize	rainfed	-86.25	41.25	-18	32
maize	rainfed	-86.25	41.75	-18	32
maize	rainfed	-86.25	42.25	-19	23
maize	rainfed	-86.25	42.75	-20	22
maize	rainfed	-86.25	43.25	-20	24
maize	rainfed	-86.25	43.75	-19	33
maize	rainfed	-86.25	44.25	-18	35
maize	rainfed	-85.75	10.25	9	20
maize	rainfed	-85.75	10.75	9	21
maize	rainfed	-85.75	11.25	17	30
maize	rainfed	-85.75	12.25	24	42
maize	rainfed	-85.75	12.75	23	33
maize	rainfed	-85.75	13.25	30	51
maize	rainfed	-85.75	13.75	44	59
maize	rainfed	-85.75	14.25	46	60
maize	rainfed	-85.75	14.75	44	58
maize	rainfed	-85.75	15.25	16	31
maize	rainfed	-85.75	15.75	2	14
maize	rainfed	-85.75	30.25	-40	-37
maize	rainfed	-85.75	30.75	-15	7
maize	rainfed	-85.75	31.25	-15	8
maize	rainfed	-85.75	31.75	-15	9
maize	rainfed	-85.75	32.25	-16	-10
maize	rainfed	-85.75	32.75	-15	-7
maize	rainfed	-85.75	33.25	-16	19
maize	rainfed	-85.75	33.75	-15	21
maize	rainfed	-85.75	34.25	-16	24
maize	rainfed	-85.75	34.75	-16	24
maize	rainfed	-85.75	35.25	-16	24
maize	rainfed	-85.75	35.75	-16	24
maize	rainfed	-85.75	36.25	-16	1
maize	rainfed	-85.75	36.75	-16	1
maize	rainfed	-85.75	37.25	-16	24
maize	rainfed	-85.75	37.75	-16	23
maize	rainfed	-85.75	38.25	-16	23
maize	rainfed	-85.75	38.75	-17	30
maize	rainfed	-85.75	39.25	-18	30
maize	rainfed	-85.75	39.75	-18	30
maize	rainfed	-85.75	40.25	-18	31
maize	rainfed	-85.75	40.75	-18	31
maize	rainfed	-85.75	41.25	-18	32
maize	rainfed	-85.75	41.75	-18	32
maize	rainfed	-85.75	42.25	-19	24
maize	rainfed	-85.75	42.75	-19	24
maize	rainfed	-85.75	43.25	-18	35
maize	rainfed	-85.75	43.75	-18	36
maize	rainfed	-85.75	44.25	-19	37
maize	rainfed	-85.75	44.75	-19	36
maize	rainfed	-85.25	9.75	8	20
[truncated: 30,340 more rows]
