# Supplementary material for: Global crop yields can be lifted by timely adaptation of growing periods to climate change
Source: Nat Commun. 2022 Nov 18;13:7079. doi: 10.1038/s41467-022-34411-5 (PMC9674574; doi:10.1038/s41467-022-34411-5)
Supplement: Supplementary file 4 — Source Data [file 41467_2022_34411_MOESM4_ESM.zip › Fig02_data.csv]

crop	scenario	mean	min	max	had	ips	mir	gfd
maize	delayed adapt.	13.213188807868	8.43410084472424	17.2890480500845	17.2890480500845	13.5130847555133	13.6165215811497	8.43410084472424
rice	delayed adapt.	13.3141458804977	10.3510018462793	16.4765679920997	16.4765679920997	14.6823658934767	10.3510018462793	11.7466477901351
sorghum	delayed adapt.	11.1170950857504	9.17979638398613	14.005417314667	11.7178425676887	14.005417314667	9.17979638398613	9.56532407665971
soybean	delayed adapt.	9.40609213664134	7.70573329858541	10.3914912477952	10.1076207884546	9.41952321173013	10.3914912477952	7.70573329858541
wheat	delayed adapt.	6.22961080264842	4.16807947606499	8.52000069396825	8.52000069396825	6.4657483965817	5.76461464397875	4.16807947606499
all crops	delayed adapt.	9.96764032345759	7.23631105600377	12.6266715962923	12.6266715962923	10.4624093291368	9.54516931239755	7.23631105600377
maize	timely adapt.	16.6218211176802	11.5663291601557	20.7349834757169	20.7349834757169	17.3731386024938	16.8128332323544	11.5663291601557
rice	timely adapt.	17.0195755778313	13.6168375461334	21.5381261986636	21.5381261986636	18.1274197324472	13.6168375461334	14.7959188340811
sorghum	timely adapt.	14.009115044936	11.1946038722357	18.0554171434395	15.274614250036	18.0554171434395	11.1946038722357	11.5118249140328
soybean	timely adapt.	9.28937212036459	5.94253930102547	10.8001530593123	10.3101124622376	10.104683658883	10.8001530593123	5.94253930102547
wheat	timely adapt.	6.9951771454728	4.80126981523097	9.68890178411148	9.68890178411148	7.31852258092811	4.80126981523097	6.17201440162064
all crops	timely adapt.	11.9295498998681	9.24940691567148	15.0091578097772	15.0091578097772	12.6962413892463	10.7633934847776	9.24940691567148
maize	cultivar adapt.	12.8635881227455	9.38601635684303	14.5951031205091	14.3480154304652	14.5951031205091	13.1252175831645	9.38601635684303
rice	cultivar adapt.	14.8236431442638	12.4440075725028	18.2863278376027	18.2863278376027	15.8745672807943	12.4440075725028	12.6896698861554
sorghum	cultivar adapt.	13.4670757803152	10.6458507712279	17.4912768877459	14.4401102396994	17.4912768877459	11.2910652225877	10.6458507712279
soybean	cultivar adapt.	6.51300527510915	4.08782530849343	8.32667114335072	6.67337967365591	8.32667114335072	6.96414497493656	4.08782530849343
wheat	cultivar adapt.	6.37565964206224	5.22888256040653	7.10424924355392	7.10424924355392	6.99356415377566	5.22888256040653	6.17594261051288
all crops	cultivar adapt.	9.84336372640218	7.99982733151998	11.1291697208002	11.105956805595	11.1291697208002	9.1385010476935	7.99982733151998
maize	sdate adapt.	3.39429316930261	2.33282993746354	4.98416442486339	4.98416442486339	2.8594703494458	3.40070796543769	2.33282993746354
rice	sdate adapt.	3.52940306151114	2.70186198286779	4.59521077549109	4.59521077549109	3.80007382343762	2.70186198286779	3.02046566424806
sorghum	sdate adapt.	1.75386746292638	1.29118841636714	2.17509012182578	1.79349698700906	2.17509012182578	1.29118841636714	1.75569432650354
soybean	sdate adapt.	2.78532070525131	1.66588583634876	4.05850537361422	4.05850537361422	1.66588583634876	3.13136903107296	2.2855225799693
wheat	sdate adapt.	2.50834581633692	1.72423006322372	4.00221203454402	4.00221203454402	2.42817031421924	1.87877085336072	1.72423006322372
all crops	sdate adapt.	2.94815764694276	2.18374591617237	4.33115972430108	4.33115972430108	2.66475454380386	2.61297040349374	2.18374591617237
