# Supplementary material for: Global crop yields can be lifted by timely adaptation of growing periods to climate change
Source: Nat Commun. 2022 Nov 18;13:7079. doi: 10.1038/s41467-022-34411-5 (PMC9674574; doi:10.1038/s41467-022-34411-5)
Supplement: Supplementary file 4 — Source Data [file 41467_2022_34411_MOESM4_ESM.zip › Fig03_data.csv]

crop	lon	lat	co2	gcm	adaptation	rel_diff_interval
maize	-156.25	20.75	dyna	all	timely adapt.	21.1186269152866
maize	-123.25	44.25	dyna	all	timely adapt.	30.9184889616308
maize	-123.25	44.75	dyna	all	timely adapt.	17.6998619981729
maize	-123.25	44.75	dyna	all	timely adapt.	17.6998619981729
maize	-123.25	45.25	dyna	all	timely adapt.	34.0679203855702
maize	-123.25	45.75	dyna	all	timely adapt.	18.3432659499989
maize	-122.75	41.75	dyna	all	timely adapt.	35
maize	-122.75	44.75	dyna	all	timely adapt.	35
maize	-122.75	45.25	dyna	all	timely adapt.	35
maize	-122.25	38.25	dyna	all	timely adapt.	1.1154378566662
maize	-122.25	38.25	dyna	all	timely adapt.	1.1154378566662
maize	-122.25	38.75	dyna	all	timely adapt.	16.31024091391
maize	-122.25	38.75	dyna	all	timely adapt.	16.31024091391
maize	-122.25	39.25	dyna	all	timely adapt.	14.6316869830652
maize	-122.25	39.25	dyna	all	timely adapt.	14.6316869830652
maize	-122.25	39.75	dyna	all	timely adapt.	7.30725964407667
maize	-122.25	39.75	dyna	all	timely adapt.	7.30725964407667
maize	-122.25	40.25	dyna	all	timely adapt.	7.6887295315249
maize	-122.25	40.25	dyna	all	timely adapt.	7.6887295315249
maize	-122.25	41.75	dyna	all	timely adapt.	35
maize	-122.25	48.25	dyna	all	timely adapt.	35
maize	-122.25	48.25	dyna	all	timely adapt.	35
maize	-122.25	48.75	dyna	all	timely adapt.	35
maize	-122.25	48.75	dyna	all	timely adapt.	35
maize	-121.75	36.75	dyna	all	timely adapt.	-1
maize	-121.75	37.25	dyna	all	timely adapt.	14.5554973778282
maize	-121.75	37.75	dyna	all	timely adapt.	14.1289266245668
maize	-121.75	37.75	dyna	all	timely adapt.	14.1289266245668
maize	-121.75	38.25	dyna	all	timely adapt.	7.52918609562597
maize	-121.75	38.25	dyna	all	timely adapt.	7.52918609562597
maize	-121.75	38.75	dyna	all	timely adapt.	8.10473876116847
maize	-121.75	39.25	dyna	all	timely adapt.	7.44104300374667
maize	-121.75	39.75	dyna	all	timely adapt.	12.3232829068474
maize	-121.75	41.75	dyna	all	timely adapt.	35
maize	-121.25	35.75	dyna	all	timely adapt.	35
maize	-121.25	36.25	dyna	all	timely adapt.	1.23545005684955
maize	-121.25	36.75	dyna	all	timely adapt.	12.823651465682
maize	-121.25	36.75	dyna	all	timely adapt.	12.823651465682
maize	-121.25	37.25	dyna	all	timely adapt.	15.0515459339954
maize	-121.25	37.25	dyna	all	timely adapt.	15.0515459339954
maize	-121.25	37.75	dyna	all	timely adapt.	7.72234060582706
maize	-121.25	38.25	dyna	all	timely adapt.	6.73400599725705
maize	-121.25	38.75	dyna	all	timely adapt.	12.933697157744
maize	-121.25	38.75	dyna	all	timely adapt.	12.933697157744
maize	-121.25	39.25	dyna	all	timely adapt.	11.8813353707181
maize	-121.25	41.25	dyna	all	timely adapt.	35
maize	-121.25	41.75	dyna	all	timely adapt.	35
maize	-121.25	44.25	dyna	all	timely adapt.	35
maize	-121.25	44.75	dyna	all	timely adapt.	35
maize	-120.75	35.75	dyna	all	timely adapt.	-1
maize	-120.75	36.25	dyna	all	timely adapt.	8.59920424648864
maize	-120.75	36.75	dyna	all	timely adapt.	3.96751018807748
maize	-120.75	36.75	dyna	all	timely adapt.	3.96751018807748
maize	-120.75	37.25	dyna	all	timely adapt.	6.92673353208707
maize	-120.75	37.25	dyna	all	timely adapt.	6.92673353208707
maize	-120.75	37.75	dyna	all	timely adapt.	6.12532154349983
maize	-120.75	40.75	dyna	all	timely adapt.	35
maize	-120.75	41.25	dyna	all	timely adapt.	35
maize	-120.75	42.25	dyna	all	timely adapt.	35
maize	-120.75	43.25	dyna	all	timely adapt.	35
maize	-120.75	44.25	dyna	all	timely adapt.	35
maize	-120.75	46.25	dyna	all	timely adapt.	31.3569372924991
maize	-120.75	46.25	dyna	all	timely adapt.	31.3569372924991
maize	-120.75	46.75	dyna	all	timely adapt.	30.9695959972653
maize	-120.75	47.25	dyna	all	timely adapt.	35
maize	-120.25	35.75	dyna	all	timely adapt.	-1
maize	-120.25	36.25	dyna	all	timely adapt.	2.62156091605163
maize	-120.25	36.75	dyna	all	timely adapt.	2.44820993102773
maize	-120.25	37.25	dyna	all	timely adapt.	5.75774973964775
maize	-120.25	37.25	dyna	all	timely adapt.	5.75774973964775
maize	-120.25	37.75	dyna	all	timely adapt.	11.8646044667126
maize	-120.25	39.75	dyna	all	timely adapt.	35
maize	-120.25	41.75	dyna	all	timely adapt.	35
maize	-120.25	42.25	dyna	all	timely adapt.	35
maize	-120.25	46.25	dyna	all	timely adapt.	21.4932257741297
maize	-120.25	46.25	dyna	all	timely adapt.	21.4932257741297
maize	-120.25	46.75	dyna	all	timely adapt.	22.1829867019118
maize	-120.25	46.75	dyna	all	timely adapt.	22.1829867019118
maize	-120.25	47.25	dyna	all	timely adapt.	35
maize	-119.75	35.25	dyna	all	timely adapt.	5.55414457361505
maize	-119.75	35.75	dyna	all	timely adapt.	-1
maize	-119.75	36.25	dyna	all	timely adapt.	2.08076228915009
maize	-119.75	36.75	dyna	all	timely adapt.	-1
maize	-119.75	45.25	dyna	all	timely adapt.	33.607776835586
maize	-119.75	45.75	dyna	all	timely adapt.	14.5362758033421
maize	-119.75	45.75	dyna	all	timely adapt.	14.5362758033421
maize	-119.75	46.25	dyna	all	timely adapt.	20.362120889697
maize	-119.75	46.25	dyna	all	timely adapt.	20.362120889697
maize	-119.75	46.75	dyna	all	timely adapt.	27.5122304069135
maize	-119.75	46.75	dyna	all	timely adapt.	27.5122304069135
maize	-119.75	47.25	dyna	all	timely adapt.	26.8028750461427
maize	-119.75	47.25	dyna	all	timely adapt.	26.8028750461427
maize	-119.75	49.25	dyna	all	timely adapt.	35
maize	-119.25	34.25	dyna	all	timely adapt.	35
maize	-119.25	35.25	dyna	all	timely adapt.	35
maize	-119.25	35.75	dyna	all	timely adapt.	1.50114994317624
maize	-119.25	36.25	dyna	all	timely adapt.	1.74389434545251
maize	-119.25	36.25	dyna	all	timely adapt.	1.74389434545251
maize	-119.25	36.75	dyna	all	timely adapt.	10.657120813434
maize	-119.25	36.75	dyna	all	timely adapt.	10.657120813434
maize	-119.25	38.25	dyna	all	timely adapt.	35
maize	-119.25	46.25	dyna	all	timely adapt.	15.3584740699894
maize	-119.25	46.25	dyna	all	timely adapt.	15.3584740699894
maize	-119.25	46.75	dyna	all	timely adapt.	21.2104336160439
maize	-119.25	46.75	dyna	all	timely adapt.	21.2104336160439
maize	-119.25	47.25	dyna	all	timely adapt.	24.7784266024577
maize	-119.25	47.25	dyna	all	timely adapt.	24.7784266024577
maize	-119.25	47.75	dyna	all	timely adapt.	25.8872830897321
maize	-119.25	47.75	dyna	all	timely adapt.	25.8872830897321
maize	-119.25	49.75	dyna	all	timely adapt.	35
maize	-119.25	50.25	dyna	all	timely adapt.	35
maize	-119.25	50.25	dyna	all	timely adapt.	35
maize	-118.75	34.25	dyna	all	timely adapt.	35
maize	-118.75	34.75	dyna	all	timely adapt.	35
maize	-118.75	35.25	dyna	all	timely adapt.	3.26014779751102
maize	-118.75	35.25	dyna	all	timely adapt.	3.26014779751102
maize	-118.75	35.75	dyna	all	timely adapt.	11.911313518324
maize	-118.75	35.75	dyna	all	timely adapt.	11.911313518324
maize	-118.75	36.25	dyna	all	timely adapt.	8.19990644690121
maize	-118.75	36.25	dyna	all	timely adapt.	8.19990644690121
maize	-118.75	39.25	dyna	all	timely adapt.	26.1271335025271
maize	-118.75	39.75	dyna	all	timely adapt.	35
maize	-118.75	43.25	dyna	all	timely adapt.	35
maize	-118.75	43.75	dyna	all	timely adapt.	35
maize	-118.75	44.25	dyna	all	timely adapt.	25.9055669361171
maize	-118.75	45.75	dyna	all	timely adapt.	28.1439694169434
maize	-118.75	46.25	dyna	all	timely adapt.	19.47187241516
maize	-118.75	46.25	dyna	all	timely adapt.	19.47187241516
maize	-118.75	46.75	dyna	all	timely adapt.	28.300495094924
maize	-118.75	46.75	dyna	all	timely adapt.	28.300495094924
maize	-118.75	47.25	dyna	all	timely adapt.	28.7483438675521
maize	-118.75	47.75	dyna	all	timely adapt.	20.3704862259523
maize	-118.75	47.75	dyna	all	timely adapt.	20.3704862259523
maize	-118.25	45.75	dyna	all	timely adapt.	35
maize	-118.25	46.25	dyna	all	timely adapt.	27.2598933486278
maize	-118.25	46.75	dyna	all	timely adapt.	29.1865830363497
maize	-118.25	46.75	dyna	all	timely adapt.	29.1865830363497
maize	-118.25	47.25	dyna	all	timely adapt.	23.7019553262222
maize	-118.25	47.25	dyna	all	timely adapt.	23.7019553262222
maize	-117.75	33.75	dyna	all	timely adapt.	35
maize	-117.75	43.75	dyna	all	timely adapt.	31.0361560884892
maize	-117.75	43.75	dyna	all	timely adapt.	31.0361560884892
maize	-117.75	45.25	dyna	all	timely adapt.	35
maize	-117.75	45.75	dyna	all	timely adapt.	18.8417514252834
maize	-117.25	33.25	dyna	all	timely adapt.	35
maize	-117.25	33.75	dyna	all	timely adapt.	35
maize	-117.25	43.75	dyna	all	timely adapt.	35
maize	-117.25	44.25	dyna	all	timely adapt.	35
maize	-117.25	44.25	dyna	all	timely adapt.	35
maize	-117.25	45.25	dyna	all	timely adapt.	35
maize	-117.25	45.75	dyna	all	timely adapt.	35
maize	-116.75	44.25	dyna	all	timely adapt.	24.8928483746186
maize	-116.75	44.25	dyna	all	timely adapt.	24.8928483746186
maize	-116.25	31.25	dyna	all	timely adapt.	35
maize	-116.25	31.75	dyna	all	timely adapt.	-1
maize	-116.25	33.75	dyna	all	timely adapt.	35
maize	-115.75	30.75	dyna	all	timely adapt.	35
maize	-115.75	32.75	dyna	all	timely adapt.	35
maize	-115.75	33.25	dyna	all	timely adapt.	35
maize	-115.75	36.25	dyna	all	timely adapt.	22.7319604172987
maize	-115.25	32.25	dyna	all	timely adapt.	35
maize	-115.25	32.75	dyna	all	timely adapt.	35
maize	-115.25	33.25	dyna	all	timely adapt.	35
maize	-114.75	32.25	dyna	all	timely adapt.	35
maize	-114.75	32.75	dyna	all	timely adapt.	35
maize	-114.75	33.25	dyna	all	timely adapt.	35
maize	-114.75	33.75	dyna	all	timely adapt.	35
maize	-114.75	47.25	dyna	all	timely adapt.	35
maize	-114.75	47.75	dyna	all	timely adapt.	35
maize	-114.25	32.75	dyna	all	timely adapt.	35
maize	-114.25	33.75	dyna	all	timely adapt.	35
maize	-114.25	34.25	dyna	all	timely adapt.	35
maize	-114.25	47.25	dyna	all	timely adapt.	35
maize	-114.25	47.75	dyna	all	timely adapt.	35
maize	-113.75	32.75	dyna	all	timely adapt.	35
maize	-113.75	33.75	dyna	all	timely adapt.	35
maize	-113.75	45.25	dyna	all	timely adapt.	35
maize	-113.25	33.25	dyna	all	timely adapt.	35
maize	-113.25	33.75	dyna	all	timely adapt.	-1
maize	-113.25	44.75	dyna	all	timely adapt.	35
maize	-113.25	45.25	dyna	all	timely adapt.	35
maize	-113.25	46.75	dyna	all	timely adapt.	35
maize	-113.25	49.75	dyna	all	timely adapt.	30.2779777712614
maize	-113.25	49.75	dyna	all	timely adapt.	30.2779777712614
maize	-112.75	32.75	dyna	all	timely adapt.	35
maize	-112.75	33.25	dyna	all	timely adapt.	35
maize	-112.75	38.25	dyna	all	timely adapt.	35
maize	-112.75	39.25	dyna	all	timely adapt.	34.8810552048513
maize	-112.75	41.75	dyna	all	timely adapt.	34.7406906188153
maize	-112.75	44.75	dyna	all	timely adapt.	35
maize	-112.75	45.25	dyna	all	timely adapt.	35
maize	-112.75	45.75	dyna	all	timely adapt.	35
maize	-112.75	46.25	dyna	all	timely adapt.	35
maize	-112.75	46.75	dyna	all	timely adapt.	33.5844115184406
maize	-112.75	49.25	dyna	all	timely adapt.	35
maize	-112.75	49.25	dyna	all	timely adapt.	35
maize	-112.75	49.75	dyna	all	timely adapt.	35
maize	-112.75	49.75	dyna	all	timely adapt.	35
maize	-112.75	50.25	dyna	all	timely adapt.	31.3963259991532
maize	-112.75	50.25	dyna	all	timely adapt.	31.3963259991532
maize	-112.25	30.75	dyna	all	timely adapt.	6.47578301697435
maize	-112.25	32.75	dyna	all	timely adapt.	35
maize	-112.25	33.25	dyna	all	timely adapt.	35
maize	-112.25	33.75	dyna	all	timely adapt.	35
maize	-112.25	38.25	dyna	all	timely adapt.	35
maize	-112.25	38.75	dyna	all	timely adapt.	35
maize	-112.25	39.25	dyna	all	timely adapt.	34.0228390941792
maize	-112.25	41.25	dyna	all	timely adapt.	30.3780977063142
maize	-112.25	41.25	dyna	all	timely adapt.	30.3780977063142
maize	-112.25	41.75	dyna	all	timely adapt.	33.2450688651824
maize	-112.25	45.25	dyna	all	timely adapt.	35
maize	-112.25	45.75	dyna	all	timely adapt.	35
maize	-112.25	49.75	dyna	all	timely adapt.	32.2817576401374
maize	-112.25	49.75	dyna	all	timely adapt.	32.2817576401374
maize	-112.25	50.25	dyna	all	timely adapt.	35
maize	-112.25	50.25	dyna	all	timely adapt.	35
maize	-111.75	24.75	dyna	all	timely adapt.	27.0035536267956
maize	-111.75	24.75	dyna	all	timely adapt.	27.0035536267956
maize	-111.75	25.25	dyna	all	timely adapt.	9.41716027365934
maize	-111.75	28.75	dyna	all	timely adapt.	8.7707857306919
maize	-111.75	29.25	dyna	all	timely adapt.	3.78751790150451
maize	-111.75	30.75	dyna	all	timely adapt.	7.11239246635072
maize	-111.75	32.75	dyna	all	timely adapt.	35
maize	-111.75	33.25	dyna	all	timely adapt.	35
maize	-111.75	38.25	dyna	all	timely adapt.	35
maize	-111.75	38.75	dyna	all	timely adapt.	35
maize	-111.75	39.25	dyna	all	timely adapt.	35
maize	-111.75	39.75	dyna	all	timely adapt.	35
maize	-111.75	40.25	dyna	all	timely adapt.	35
maize	-111.75	40.75	dyna	all	timely adapt.	16.6395813623879
maize	-111.75	41.25	dyna	all	timely adapt.	18.1496182189129
maize	-111.75	41.75	dyna	all	timely adapt.	35
maize	-111.75	45.25	dyna	all	timely adapt.	35
maize	-111.75	45.75	dyna	all	timely adapt.	35
maize	-111.75	46.25	dyna	all	timely adapt.	35
maize	-111.75	46.75	dyna	all	timely adapt.	35
maize	-111.75	49.75	dyna	all	timely adapt.	35
maize	-111.75	49.75	dyna	all	timely adapt.	35
maize	-111.75	50.25	dyna	all	timely adapt.	35
maize	-111.75	50.75	dyna	all	timely adapt.	35
maize	-111.25	28.75	dyna	all	timely adapt.	9.38655943839448
maize	-111.25	28.75	dyna	all	timely adapt.	9.38655943839448
maize	-111.25	32.25	dyna	all	timely adapt.	35
maize	-111.25	32.75	dyna	all	timely adapt.	35
maize	-111.25	40.75	dyna	all	timely adapt.	35
maize	-111.25	41.25	dyna	all	timely adapt.	35
maize	-111.25	41.75	dyna	all	timely adapt.	35
maize	-111.25	45.75	dyna	all	timely adapt.	35
maize	-111.25	46.25	dyna	all	timely adapt.	32.8876367163913
maize	-111.25	49.75	dyna	all	timely adapt.	34.6711753620853
maize	-111.25	50.25	dyna	all	timely adapt.	35
maize	-110.75	28.25	dyna	all	timely adapt.	10.2460618109461
maize	-110.75	28.25	dyna	all	timely adapt.	10.2460618109461
maize	-110.75	29.25	dyna	all	timely adapt.	9.60303857952579
maize	-110.75	31.75	dyna	all	timely adapt.	3.17423528115431
maize	-110.75	42.75	dyna	all	timely adapt.	35
maize	-110.75	45.75	dyna	all	timely adapt.	35
maize	-110.75	46.25	dyna	all	timely adapt.	35
maize	-110.75	46.75	dyna	all	timely adapt.	35
maize	-110.75	49.75	dyna	all	timely adapt.	35
maize	-110.75	50.25	dyna	all	timely adapt.	35
maize	-110.25	27.25	dyna	all	timely adapt.	4.87319502020261
maize	-110.25	27.75	dyna	all	timely adapt.	6.67834379589893
maize	-110.25	27.75	dyna	all	timely adapt.	6.67834379589893
maize	-110.25	29.25	dyna	all	timely adapt.	16.2487643884166
maize	-110.25	29.25	dyna	all	timely adapt.	16.2487643884166
maize	-110.25	29.75	dyna	all	timely adapt.	15.3574825165556
maize	-110.25	29.75	dyna	all	timely adapt.	15.3574825165556
maize	-110.25	40.25	dyna	all	timely adapt.	35
maize	-110.25	41.25	dyna	all	timely adapt.	35
maize	-110.25	42.75	dyna	all	timely adapt.	34.8792020317958
maize	-109.75	23.75	dyna	all	timely adapt.	8.44907961310326
maize	-109.75	26.75	dyna	all	timely adapt.	5.57547103034944
maize	-109.75	27.25	dyna	all	timely adapt.	6.98790759346569
maize	-109.75	27.25	dyna	all	timely adapt.	6.98790759346569
maize	-109.75	27.75	dyna	all	timely adapt.	13.8597217310617
maize	-109.75	27.75	dyna	all	timely adapt.	13.8597217310617
maize	-109.75	31.75	dyna	all	timely adapt.	6.81598548599203
maize	-109.75	32.25	dyna	all	timely adapt.	10.4117439692473
maize	-109.75	32.75	dyna	all	timely adapt.	9.38152043301918
maize	-109.75	40.25	dyna	all	timely adapt.	35
maize	-109.75	42.75	dyna	all	timely adapt.	35
maize	-109.75	45.75	dyna	all	timely adapt.	35
maize	-109.25	25.75	dyna	all	timely adapt.	9.66140300875909
maize	-109.25	26.25	dyna	all	timely adapt.	9.84605911230885
maize	-109.25	26.75	dyna	all	timely adapt.	11.6884891640479
maize	-109.25	26.75	dyna	all	timely adapt.	11.6884891640479
maize	-109.25	27.25	dyna	all	timely adapt.	13.1239058869345
maize	-109.25	27.25	dyna	all	timely adapt.	13.1239058869345
maize	-109.25	32.25	dyna	all	timely adapt.	11.8804246860014
maize	-109.25	44.25	dyna	all	timely adapt.	35
maize	-109.25	44.75	dyna	all	timely adapt.	35
maize	-109.25	45.25	dyna	all	timely adapt.	21.1444460988763
maize	-108.75	25.75	dyna	all	timely adapt.	8.85601031613127
maize	-108.75	26.25	dyna	all	timely adapt.	8.6335905173406
maize	-108.75	30.75	dyna	all	timely adapt.	6.79144626517921
maize	-108.75	30.75	dyna	all	timely adapt.	6.79144626517921
maize	-108.75	39.25	dyna	all	timely adapt.	34.5258402051465
maize	-108.75	42.75	dyna	all	timely adapt.	35
maize	-108.75	43.25	dyna	all	timely adapt.	35
maize	-108.75	44.75	dyna	all	timely adapt.	35
maize	-108.75	44.75	dyna	all	timely adapt.	35
maize	-108.75	45.25	dyna	all	timely adapt.	26.6245135349622
maize	-108.75	45.75	dyna	all	timely adapt.	19.2245258327238
maize	-108.25	25.25	dyna	all	timely adapt.	8.63054219191757
maize	-108.25	25.75	dyna	all	timely adapt.	8.91710398674283
maize	-108.25	31.25	dyna	all	timely adapt.	9.68406119246673
maize	-108.25	31.25	dyna	all	timely adapt.	9.68406119246673
maize	-108.25	36.75	dyna	all	timely adapt.	32.0971347042717
maize	-108.25	38.25	dyna	all	timely adapt.	35
maize	-108.25	38.25	dyna	all	timely adapt.	35
maize	-108.25	38.75	dyna	all	timely adapt.	35
maize	-108.25	38.75	dyna	all	timely adapt.	35
maize	-108.25	39.25	dyna	all	timely adapt.	33.1225653300646
maize	-108.25	43.25	dyna	all	timely adapt.	20.2946703654253
maize	-108.25	43.25	dyna	all	timely adapt.	20.2946703654253
maize	-108.25	43.75	dyna	all	timely adapt.	34.7748513456315
maize	-108.25	44.25	dyna	all	timely adapt.	26.2794259054576
maize	-108.25	44.25	dyna	all	timely adapt.	26.2794259054576
maize	-108.25	44.75	dyna	all	timely adapt.	17.1966304248171
maize	-108.25	44.75	dyna	all	timely adapt.	17.1966304248171
maize	-107.75	24.75	dyna	all	timely adapt.	8.73326320289444
maize	-107.75	25.25	dyna	all	timely adapt.	10.1949696471487
maize	-107.75	25.25	dyna	all	timely adapt.	10.1949696471487
maize	-107.75	28.75	dyna	all	timely adapt.	21.5501275019531
maize	-107.75	28.75	dyna	all	timely adapt.	21.5501275019531
maize	-107.75	29.25	dyna	all	timely adapt.	27.1742263418878
maize	-107.75	29.25	dyna	all	timely adapt.	27.1742263418878
maize	-107.75	31.25	dyna	all	timely adapt.	6.80431263792728
maize	-107.75	31.25	dyna	all	timely adapt.	6.80431263792728
maize	-107.75	32.25	dyna	all	timely adapt.	14.6035523303244
maize	-107.75	38.25	dyna	all	timely adapt.	35
maize	-107.75	38.25	dyna	all	timely adapt.	35
maize	-107.75	38.75	dyna	all	timely adapt.	35
maize	-107.75	38.75	dyna	all	timely adapt.	35
maize	-107.75	39.25	dyna	all	timely adapt.	35
maize	-107.75	39.25	dyna	all	timely adapt.	35
maize	-107.75	44.25	dyna	all	timely adapt.	34.7521561695338
maize	-107.25	24.25	dyna	all	timely adapt.	7.42434282155727
maize	-107.25	24.75	dyna	all	timely adapt.	11.1374121442405
maize	-107.25	24.75	dyna	all	timely adapt.	11.1374121442405
maize	-107.25	28.25	dyna	all	timely adapt.	35
maize	-107.25	28.25	dyna	all	timely adapt.	35
maize	-107.25	28.75	dyna	all	timely adapt.	26.0546755158255
maize	-107.25	28.75	dyna	all	timely adapt.	26.0546755158255
maize	-107.25	30.25	dyna	all	timely adapt.	22.4682126979918
maize	-107.25	30.25	dyna	all	timely adapt.	22.4682126979918
maize	-107.25	32.75	dyna	all	timely adapt.	20.7360860589556
maize	-107.25	44.75	dyna	all	timely adapt.	35
maize	-106.75	23.75	dyna	all	timely adapt.	7.63784114033262
maize	-106.75	24.25	dyna	all	timely adapt.	8.59235963711719
maize	-106.75	24.25	dyna	all	timely adapt.	8.59235963711719
maize	-106.75	28.25	dyna	all	timely adapt.	24.0773505951486
maize	-106.75	28.25	dyna	all	timely adapt.	24.0773505951486
maize	-106.75	28.75	dyna	all	timely adapt.	24.9215742639865
maize	-106.75	28.75	dyna	all	timely adapt.	24.9215742639865
maize	-106.75	29.75	dyna	all	timely adapt.	26.8732465456738
maize	-106.75	29.75	dyna	all	timely adapt.	26.8732465456738
maize	-106.75	30.25	dyna	all	timely adapt.	0.18078294196539
maize	-106.75	31.75	dyna	all	timely adapt.	13.6095169508676
maize	-106.75	31.75	dyna	all	timely adapt.	13.6095169508676
maize	-106.75	32.25	dyna	all	timely adapt.	17.5511248492091
maize	-106.75	34.75	dyna	all	timely adapt.	35
maize	-106.75	41.25	dyna	all	timely adapt.	35
maize	-106.75	44.75	dyna	all	timely adapt.	25.9398374725826
maize	-106.25	23.25	dyna	all	timely adapt.	6.19740148309341
maize	-106.25	28.75	dyna	all	timely adapt.	35
maize	-106.25	28.75	dyna	all	timely adapt.	35
maize	-106.25	31.25	dyna	all	timely adapt.	6.1943049325174
maize	-106.25	31.25	dyna	all	timely adapt.	6.1943049325174
maize	-106.25	31.75	dyna	all	timely adapt.	5.51037112058005
maize	-106.25	31.75	dyna	all	timely adapt.	5.51037112058005
maize	-106.25	33.25	dyna	all	timely adapt.	23.2478716749842
maize	-106.25	35.25	dyna	all	timely adapt.	35
maize	-105.75	22.75	dyna	all	timely adapt.	8.68959220596441
maize	-105.75	22.75	dyna	all	timely adapt.	8.68959220596441
maize	-105.75	28.25	dyna	all	timely adapt.	12.7753707444996
maize	-105.75	28.25	dyna	all	timely adapt.	12.7753707444996
maize	-105.75	28.75	dyna	all	timely adapt.	13.6821319642989
maize	-105.75	28.75	dyna	all	timely adapt.	13.6821319642989
maize	-105.75	31.25	dyna	all	timely adapt.	15.7886258108088
maize	-105.75	31.25	dyna	all	timely adapt.	15.7886258108088
maize	-105.75	41.25	dyna	all	timely adapt.	35
maize	-105.25	19.75	dyna	all	timely adapt.	6.86196185390988
maize	-105.25	19.75	dyna	all	timely adapt.	6.86196185390988
maize	-105.25	20.25	dyna	all	timely adapt.	8.80351925860922
maize	-105.25	20.25	dyna	all	timely adapt.	8.80351925860922
maize	-105.25	20.75	dyna	all	timely adapt.	9.29448044443328
maize	-105.25	20.75	dyna	all	timely adapt.	9.29448044443328
maize	-105.25	21.25	dyna	all	timely adapt.	8.43225282904661
maize	-105.25	21.25	dyna	all	timely adapt.	8.43225282904661
maize	-105.25	21.75	dyna	all	timely adapt.	10.3073921546335
maize	-105.25	21.75	dyna	all	timely adapt.	10.3073921546335
maize	-105.25	22.25	dyna	all	timely adapt.	7.29833291885684
maize	-105.25	22.25	dyna	all	timely adapt.	7.29833291885684
maize	-105.25	22.75	dyna	all	timely adapt.	11.4672135688137
maize	-105.25	22.75	dyna	all	timely adapt.	11.4672135688137
maize	-105.25	24.75	dyna	all	timely adapt.	35
maize	-105.25	24.75	dyna	all	timely adapt.	35
maize	-105.25	26.75	dyna	all	timely adapt.	16.772880537064
maize	-105.25	26.75	dyna	all	timely adapt.	16.772880537064
maize	-105.25	27.25	dyna	all	timely adapt.	10.5081240381651
maize	-105.25	27.25	dyna	all	timely adapt.	10.5081240381651
maize	-105.25	27.75	dyna	all	timely adapt.	8.77521142966009
maize	-105.25	27.75	dyna	all	timely adapt.	8.77521142966009
maize	-105.25	28.25	dyna	all	timely adapt.	10.341133719544
maize	-105.25	28.25	dyna	all	timely adapt.	10.341133719544
maize	-105.25	40.25	dyna	all	timely adapt.	35
maize	-105.25	40.25	dyna	all	timely adapt.	35
maize	-105.25	40.75	dyna	all	timely adapt.	30.0427452696068
maize	-105.25	40.75	dyna	all	timely adapt.	30.0427452696068
maize	-105.25	41.75	dyna	all	timely adapt.	22.7923374202021
maize	-105.25	41.75	dyna	all	timely adapt.	22.7923374202021
maize	-105.25	42.25	dyna	all	timely adapt.	25.744836850074
maize	-105.25	42.25	dyna	all	timely adapt.	25.744836850074
maize	-105.25	42.75	dyna	all	timely adapt.	14.3281939620144
maize	-105.25	42.75	dyna	all	timely adapt.	14.3281939620144
maize	-104.75	19.25	dyna	all	timely adapt.	8.64429041463995
maize	-104.75	19.25	dyna	all	timely adapt.	8.64429041463995
maize	-104.75	23.75	dyna	all	timely adapt.	35
maize	-104.75	23.75	dyna	all	timely adapt.	35
maize	-104.75	24.25	dyna	all	timely adapt.	24.6710293432892
maize	-104.75	24.25	dyna	all	timely adapt.	24.6710293432892
maize	-104.75	24.75	dyna	all	timely adapt.	15.8596167756062
maize	-104.75	24.75	dyna	all	timely adapt.	15.8596167756062
maize	-104.75	27.25	dyna	all	timely adapt.	8.93389142711695
maize	-104.75	27.25	dyna	all	timely adapt.	8.93389142711695
maize	-104.75	28.75	dyna	all	timely adapt.	-1
maize	-104.75	29.75	dyna	all	timely adapt.	13.9531955226298
maize	-104.75	36.25	dyna	all	timely adapt.	35
maize	-104.75	37.75	dyna	all	timely adapt.	15.3664615646979
maize	-104.75	37.75	dyna	all	timely adapt.	15.3664615646979
maize	-104.75	40.25	dyna	all	timely adapt.	28.7195457395845
maize	-104.75	40.25	dyna	all	timely adapt.	28.7195457395845
maize	-104.75	40.75	dyna	all	timely adapt.	33.891072939599
maize	-104.75	40.75	dyna	all	timely adapt.	33.891072939599
maize	-104.75	41.75	dyna	all	timely adapt.	27.8977475001137
maize	-104.75	41.75	dyna	all	timely adapt.	27.8977475001137
maize	-104.75	42.25	dyna	all	timely adapt.	32.3161976843459
maize	-104.75	42.25	dyna	all	timely adapt.	32.3161976843459
maize	-104.75	42.75	dyna	all	timely adapt.	22.1664234206795
maize	-104.75	42.75	dyna	all	timely adapt.	22.1664234206795
maize	-104.25	19.25	dyna	all	timely adapt.	10.1142103220949
maize	-104.25	19.25	dyna	all	timely adapt.	10.1142103220949
maize	-104.25	19.75	dyna	all	timely adapt.	12.4504496737005
maize	-104.25	19.75	dyna	all	timely adapt.	12.4504496737005
maize	-104.25	20.75	dyna	all	timely adapt.	20.221977274806
maize	-104.25	20.75	dyna	all	timely adapt.	20.221977274806
maize	-104.25	23.75	dyna	all	timely adapt.	21.5926091761389
maize	-104.25	23.75	dyna	all	timely adapt.	21.5926091761389
maize	-104.25	24.25	dyna	all	timely adapt.	20.5562847194986
maize	-104.25	24.25	dyna	all	timely adapt.	20.5562847194986
maize	-104.25	25.25	dyna	all	timely adapt.	12.7705623064918
maize	-104.25	25.25	dyna	all	timely adapt.	12.7705623064918
maize	-104.25	26.25	dyna	all	timely adapt.	12.6739565372762
maize	-104.25	26.25	dyna	all	timely adapt.	12.6739565372762
maize	-104.25	26.75	dyna	all	timely adapt.	7.92636883112292
maize	-104.25	26.75	dyna	all	timely adapt.	7.92636883112292
maize	-104.25	29.75	dyna	all	timely adapt.	12.0783313133906
maize	-104.25	33.25	dyna	all	timely adapt.	16.3975584495866
maize	-104.25	38.25	dyna	all	timely adapt.	23.8761944366996
maize	-104.25	38.25	dyna	all	timely adapt.	23.8761944366996
maize	-104.25	40.25	dyna	all	timely adapt.	27.1718248861888
maize	-104.25	40.25	dyna	all	timely adapt.	27.1718248861888
maize	-104.25	40.75	dyna	all	timely adapt.	19.7064470506507
maize	-104.25	40.75	dyna	all	timely adapt.	19.7064470506507
maize	-104.25	41.75	dyna	all	timely adapt.	30.5184317159042
maize	-104.25	41.75	dyna	all	timely adapt.	30.5184317159042
maize	-104.25	42.25	dyna	all	timely adapt.	33.4438746524086
maize	-104.25	42.25	dyna	all	timely adapt.	33.4438746524086
maize	-103.75	18.75	dyna	all	timely adapt.	8.42157746799376
maize	-103.75	18.75	dyna	all	timely adapt.	8.42157746799376
maize	-103.75	19.25	dyna	all	timely adapt.	10.9622571428338
maize	-103.75	19.25	dyna	all	timely adapt.	10.9622571428338
maize	-103.75	19.75	dyna	all	timely adapt.	13.7106068618318
maize	-103.75	19.75	dyna	all	timely adapt.	13.7106068618318
maize	-103.75	20.25	dyna	all	timely adapt.	21.9965170766227
maize	-103.75	20.25	dyna	all	timely adapt.	21.9965170766227
maize	-103.75	20.75	dyna	all	timely adapt.	16.1651754082682
maize	-103.75	20.75	dyna	all	timely adapt.	16.1651754082682
maize	-103.75	22.75	dyna	all	timely adapt.	18.2793928223139
maize	-103.75	22.75	dyna	all	timely adapt.	18.2793928223139
maize	-103.75	23.75	dyna	all	timely adapt.	17.5771686032834
maize	-103.75	23.75	dyna	all	timely adapt.	17.5771686032834
maize	-103.75	25.25	dyna	all	timely adapt.	13.5935765918663
maize	-103.75	25.25	dyna	all	timely adapt.	13.5935765918663
maize	-103.75	25.75	dyna	all	timely adapt.	10.9467060810538
maize	-103.75	26.25	dyna	all	timely adapt.	7.56439535615016
maize	-103.75	34.75	dyna	all	timely adapt.	20.2924357331248
maize	-103.75	37.75	dyna	all	timely adapt.	15.7058588942494
maize	-103.75	37.75	dyna	all	timely adapt.	15.7058588942494
maize	-103.75	38.25	dyna	all	timely adapt.	7.2548331742395
maize	-103.75	38.25	dyna	all	timely adapt.	7.2548331742395
maize	-103.75	40.25	dyna	all	timely adapt.	26.1300976949724
maize	-103.75	40.25	dyna	all	timely adapt.	26.1300976949724
maize	-103.75	40.75	dyna	all	timely adapt.	23.4309212484555
maize	-103.75	40.75	dyna	all	timely adapt.	23.4309212484555
maize	-103.75	41.75	dyna	all	timely adapt.	31.3337848942758
maize	-103.75	41.75	dyna	all	timely adapt.	31.3337848942758
maize	-103.75	42.25	dyna	all	timely adapt.	23.5924616644733
maize	-103.75	42.25	dyna	all	timely adapt.	23.5924616644733
maize	-103.75	44.75	dyna	all	timely adapt.	20.9158310095543
maize	-103.75	44.75	dyna	all	timely adapt.	20.9158310095543
maize	-103.25	19.75	dyna	all	timely adapt.	16.0636963242342
maize	-103.25	19.75	dyna	all	timely adapt.	16.0636963242342
maize	-103.25	20.25	dyna	all	timely adapt.	19.7033104298363
maize	-103.25	20.25	dyna	all	timely adapt.	19.7033104298363
maize	-103.25	21.25	dyna	all	timely adapt.	12.5936411215863
maize	-103.25	21.25	dyna	all	timely adapt.	12.5936411215863
maize	-103.25	21.75	dyna	all	timely adapt.	15.7777585549155
maize	-103.25	21.75	dyna	all	timely adapt.	15.7777585549155
maize	-103.25	23.25	dyna	all	timely adapt.	21.1333436210329
maize	-103.25	23.25	dyna	all	timely adapt.	21.1333436210329
maize	-103.25	24.75	dyna	all	timely adapt.	15.2802179522251
maize	-103.25	24.75	dyna	all	timely adapt.	15.2802179522251
maize	-103.25	25.25	dyna	all	timely adapt.	15.362079216341
maize	-103.25	25.25	dyna	all	timely adapt.	15.362079216341
maize	-103.25	25.75	dyna	all	timely adapt.	9.95311835820028
maize	-103.25	26.25	dyna	all	timely adapt.	9.05817635191384
maize	-103.25	32.75	dyna	all	timely adapt.	8.2175641553588
maize	-103.25	33.25	dyna	all	timely adapt.	21.9002470641217
maize	-103.25	33.75	dyna	all	timely adapt.	15.9687751048299
maize	-103.25	34.25	dyna	all	timely adapt.	14.1667368193441
maize	-103.25	34.75	dyna	all	timely adapt.	17.6763296069927
maize	-103.25	36.25	dyna	all	timely adapt.	15.6709436528699
maize	-103.25	38.25	dyna	all	timely adapt.	9.47281801680301
maize	-103.25	38.25	dyna	all	timely adapt.	9.47281801680301
maize	-103.25	41.25	dyna	all	timely adapt.	30.8068353806713
maize	-103.25	41.75	dyna	all	timely adapt.	30.2309551716898
maize	-103.25	41.75	dyna	all	timely adapt.	30.2309551716898
maize	-103.25	42.25	dyna	all	timely adapt.	34.0344196738483
maize	-103.25	42.25	dyna	all	timely adapt.	34.0344196738483
maize	-103.25	44.75	dyna	all	timely adapt.	18.8476244959748
maize	-103.25	44.75	dyna	all	timely adapt.	18.8476244959748
maize	-102.75	18.75	dyna	all	timely adapt.	8.04453740775588
maize	-102.75	18.75	dyna	all	timely adapt.	8.04453740775588
maize	-102.75	19.25	dyna	all	timely adapt.	8.28592956987343
maize	-102.75	19.25	dyna	all	timely adapt.	8.28592956987343
maize	-102.75	19.75	dyna	all	timely adapt.	16.7323353863519
maize	-102.75	19.75	dyna	all	timely adapt.	16.7323353863519
maize	-102.75	20.25	dyna	all	timely adapt.	13.9755111293261
maize	-102.75	20.25	dyna	all	timely adapt.	13.9755111293261
maize	-102.75	20.75	dyna	all	timely adapt.	17.4030675306235
maize	-102.75	20.75	dyna	all	timely adapt.	17.4030675306235
maize	-102.75	21.25	dyna	all	timely adapt.	16.4711046840374
maize	-102.75	21.25	dyna	all	timely adapt.	16.4711046840374
maize	-102.75	21.75	dyna	all	timely adapt.	17.2102712661106
maize	-102.75	21.75	dyna	all	timely adapt.	17.2102712661106
maize	-102.75	22.25	dyna	all	timely adapt.	15.7831279902294
maize	-102.75	22.25	dyna	all	timely adapt.	15.7831279902294
maize	-102.75	22.75	dyna	all	timely adapt.	21.8730919991669
maize	-102.75	22.75	dyna	all	timely adapt.	21.8730919991669
maize	-102.75	23.25	dyna	all	timely adapt.	21.4968467344736
maize	-102.75	23.25	dyna	all	timely adapt.	21.4968467344736
maize	-102.75	25.75	dyna	all	timely adapt.	9.16931873467915
maize	-102.75	32.75	dyna	all	timely adapt.	6.22986917744699
maize	-102.75	33.25	dyna	all	timely adapt.	11.3740143930826
maize	-102.75	33.25	dyna	all	timely adapt.	11.3740143930826
maize	-102.75	33.75	dyna	all	timely adapt.	12.3623027749533
maize	-102.75	33.75	dyna	all	timely adapt.	12.3623027749533
maize	-102.75	34.25	dyna	all	timely adapt.	13.4328865894742
maize	-102.75	34.25	dyna	all	timely adapt.	13.4328865894742
maize	-102.75	34.75	dyna	all	timely adapt.	15.7844072282892
maize	-102.75	34.75	dyna	all	timely adapt.	15.7844072282892
maize	-102.75	35.25	dyna	all	timely adapt.	15.3508403079034
maize	-102.75	35.25	dyna	all	timely adapt.	15.3508403079034
maize	-102.75	35.75	dyna	all	timely adapt.	11.5953789214259
maize	-102.75	35.75	dyna	all	timely adapt.	11.5953789214259
maize	-102.75	36.25	dyna	all	timely adapt.	13.8053831874063
maize	-102.75	36.25	dyna	all	timely adapt.	13.8053831874063
maize	-102.75	37.75	dyna	all	timely adapt.	16.1660291056117
maize	-102.75	37.75	dyna	all	timely adapt.	16.1660291056117
maize	-102.75	38.25	dyna	all	timely adapt.	8.93003625407096
maize	-102.75	38.25	dyna	all	timely adapt.	8.93003625407096
maize	-102.75	39.75	dyna	all	timely adapt.	25.4446044698307
maize	-102.75	39.75	dyna	all	timely adapt.	25.4446044698307
maize	-102.75	40.25	dyna	all	timely adapt.	26.0410295686931
maize	-102.75	40.25	dyna	all	timely adapt.	26.0410295686931
maize	-102.75	40.75	dyna	all	timely adapt.	24.3371492846422
maize	-102.75	40.75	dyna	all	timely adapt.	24.3371492846422
maize	-102.75	41.75	dyna	all	timely adapt.	21.0134261515988
maize	-102.75	41.75	dyna	all	timely adapt.	21.0134261515988
maize	-102.75	42.25	dyna	all	timely adapt.	32.2038240536973
maize	-102.75	42.25	dyna	all	timely adapt.	32.2038240536973
maize	-102.75	42.75	dyna	all	timely adapt.	25.1032167442134
maize	-102.25	18.25	dyna	all	timely adapt.	7.70591097743281
maize	-102.25	18.25	dyna	all	timely adapt.	7.70591097743281
maize	-102.25	18.75	dyna	all	timely adapt.	8.8930772025123
maize	-102.25	18.75	dyna	all	timely adapt.	8.8930772025123
maize	-102.25	19.25	dyna	all	timely adapt.	13.7874684086042
maize	-102.25	19.25	dyna	all	timely adapt.	13.7874684086042
maize	-102.25	19.75	dyna	all	timely adapt.	22.3735750595373
maize	-102.25	19.75	dyna	all	timely adapt.	22.3735750595373
maize	-102.25	20.25	dyna	all	timely adapt.	14.7520861185616
maize	-102.25	20.25	dyna	all	timely adapt.	14.7520861185616
maize	-102.25	21.25	dyna	all	timely adapt.	13.9085119903006
maize	-102.25	21.25	dyna	all	timely adapt.	13.9085119903006
maize	-102.25	21.75	dyna	all	timely adapt.	16.9424642012652
maize	-102.25	21.75	dyna	all	timely adapt.	16.9424642012652
maize	-102.25	22.25	dyna	all	timely adapt.	17.6009798109452
maize	-102.25	22.25	dyna	all	timely adapt.	17.6009798109452
maize	-102.25	22.75	dyna	all	timely adapt.	12.431939181357
maize	-102.25	22.75	dyna	all	timely adapt.	12.431939181357
maize	-102.25	23.25	dyna	all	timely adapt.	17.1730460083099
maize	-102.25	23.25	dyna	all	timely adapt.	17.1730460083099
maize	-102.25	23.75	dyna	all	timely adapt.	12.9522887222895
maize	-102.25	23.75	dyna	all	timely adapt.	12.9522887222895
maize	-102.25	25.25	dyna	all	timely adapt.	5.42852743580575
maize	-102.25	25.25	dyna	all	timely adapt.	5.42852743580575
maize	-102.25	25.75	dyna	all	timely adapt.	8.98701620099236
maize	-102.25	27.25	dyna	all	timely adapt.	15.8906287342736
maize	-102.25	33.75	dyna	all	timely adapt.	11.9932159597953
maize	-102.25	33.75	dyna	all	timely adapt.	11.9932159597953
maize	-102.25	34.25	dyna	all	timely adapt.	13.0962116445076
maize	-102.25	34.25	dyna	all	timely adapt.	13.0962116445076
maize	-102.25	34.75	dyna	all	timely adapt.	14.8717626338821
maize	-102.25	34.75	dyna	all	timely adapt.	14.8717626338821
maize	-102.25	35.25	dyna	all	timely adapt.	14.6030124813241
maize	-102.25	35.25	dyna	all	timely adapt.	14.6030124813241
maize	-102.25	35.75	dyna	all	timely adapt.	15.5637411919717
maize	-102.25	35.75	dyna	all	timely adapt.	15.5637411919717
maize	-102.25	36.25	dyna	all	timely adapt.	16.3632258488289
maize	-102.25	36.25	dyna	all	timely adapt.	16.3632258488289
maize	-102.25	37.75	dyna	all	timely adapt.	24.104195205327
maize	-102.25	37.75	dyna	all	timely adapt.	24.104195205327
maize	-102.25	38.25	dyna	all	timely adapt.	22.8367576047927
maize	-102.25	38.25	dyna	all	timely adapt.	22.8367576047927
maize	-102.25	39.75	dyna	all	timely adapt.	26.9220316663473
maize	-102.25	39.75	dyna	all	timely adapt.	26.9220316663473
maize	-102.25	40.25	dyna	all	timely adapt.	21.8567822543302
maize	-102.25	40.25	dyna	all	timely adapt.	21.8567822543302
maize	-102.25	40.75	dyna	all	timely adapt.	23.1679435344621
maize	-102.25	40.75	dyna	all	timely adapt.	23.1679435344621
maize	-102.25	41.25	dyna	all	timely adapt.	21.8500207803073
maize	-102.25	41.25	dyna	all	timely adapt.	21.8500207803073
maize	-102.25	42.75	dyna	all	timely adapt.	27.3010976074234
maize	-102.25	42.75	dyna	all	timely adapt.	27.3010976074234
maize	-101.75	18.75	dyna	all	timely adapt.	7.18432248652501
maize	-101.75	18.75	dyna	all	timely adapt.	7.18432248652501
maize	-101.75	19.25	dyna	all	timely adapt.	14.1819020728261
maize	-101.75	19.25	dyna	all	timely adapt.	14.1819020728261
maize	-101.75	19.75	dyna	all	timely adapt.	21.6799107684103
maize	-101.75	19.75	dyna	all	timely adapt.	21.6799107684103
maize	-101.75	20.25	dyna	all	timely adapt.	13.8836953842096
maize	-101.75	20.25	dyna	all	timely adapt.	13.8836953842096
maize	-101.75	20.75	dyna	all	timely adapt.	16.814332951904
maize	-101.75	20.75	dyna	all	timely adapt.	16.814332951904
maize	-101.75	21.25	dyna	all	timely adapt.	18.3642485007988
maize	-101.75	21.25	dyna	all	timely adapt.	18.3642485007988
maize	-101.75	22.25	dyna	all	timely adapt.	14.3137686396303
maize	-101.75	22.25	dyna	all	timely adapt.	14.3137686396303
maize	-101.75	27.25	dyna	all	timely adapt.	10.370085754513
maize	-101.75	27.25	dyna	all	timely adapt.	10.370085754513
maize	-101.75	27.75	dyna	all	timely adapt.	12.1336621593695
maize	-101.75	33.75	dyna	all	timely adapt.	11.2395456816114
maize	-101.75	33.75	dyna	all	timely adapt.	11.2395456816114
maize	-101.75	34.25	dyna	all	timely adapt.	13.6251667029445
maize	-101.75	34.75	dyna	all	timely adapt.	14.2461332727059
maize	-101.75	34.75	dyna	all	timely adapt.	14.2461332727059
maize	-101.75	35.25	dyna	all	timely adapt.	7.73455972289978
maize	-101.75	35.25	dyna	all	timely adapt.	7.73455972289978
maize	-101.75	35.75	dyna	all	timely adapt.	14.1585898820952
maize	-101.75	35.75	dyna	all	timely adapt.	14.1585898820952
maize	-101.75	36.25	dyna	all	timely adapt.	15.7665192892433
maize	-101.75	36.25	dyna	all	timely adapt.	15.7665192892433
maize	-101.75	36.75	dyna	all	timely adapt.	10.9240483448252
maize	-101.75	36.75	dyna	all	timely adapt.	10.9240483448252
maize	-101.75	37.25	dyna	all	timely adapt.	15.1239026699647
maize	-101.75	37.25	dyna	all	timely adapt.	15.1239026699647
maize	-101.75	37.75	dyna	all	timely adapt.	22.2225947324258
maize	-101.75	37.75	dyna	all	timely adapt.	22.2225947324258
maize	-101.75	39.25	dyna	all	timely adapt.	26.8601975021184
maize	-101.75	39.25	dyna	all	timely adapt.	26.8601975021184
maize	-101.75	40.25	dyna	all	timely adapt.	27.3171819388868
maize	-101.75	40.25	dyna	all	timely adapt.	27.3171819388868
maize	-101.75	40.75	dyna	all	timely adapt.	27.8332407312878
maize	-101.75	40.75	dyna	all	timely adapt.	27.8332407312878
maize	-101.75	41.25	dyna	all	timely adapt.	23.6612533067877
maize	-101.75	41.25	dyna	all	timely adapt.	23.6612533067877
maize	-101.25	18.75	dyna	all	timely adapt.	11.3417703705503
maize	-101.25	18.75	dyna	all	timely adapt.	11.3417703705503
maize	-101.25	19.25	dyna	all	timely adapt.	22.2580498958597
maize	-101.25	19.25	dyna	all	timely adapt.	22.2580498958597
maize	-101.25	19.75	dyna	all	timely adapt.	23.8271923202239
maize	-101.25	19.75	dyna	all	timely adapt.	23.8271923202239
maize	-101.25	20.25	dyna	all	timely adapt.	16.4191637123178
maize	-101.25	20.25	dyna	all	timely adapt.	16.4191637123178
maize	-101.25	20.75	dyna	all	timely adapt.	15.6130571099654
maize	-101.25	20.75	dyna	all	timely adapt.	15.6130571099654
maize	-101.25	21.75	dyna	all	timely adapt.	17.3440007390865
maize	-101.25	21.75	dyna	all	timely adapt.	17.3440007390865
maize	-101.25	22.75	dyna	all	timely adapt.	14.3798452279792
maize	-101.25	22.75	dyna	all	timely adapt.	14.3798452279792
maize	-101.25	26.75	dyna	all	timely adapt.	8.95613824558497
maize	-101.25	26.75	dyna	all	timely adapt.	8.95613824558497
maize	-101.25	27.75	dyna	all	timely adapt.	11.5746643876491
maize	-101.25	33.75	dyna	all	timely adapt.	13.4395862503195
maize	-101.25	33.75	dyna	all	timely adapt.	13.4395862503195
maize	-101.25	34.25	dyna	all	timely adapt.	14.9522261192745
maize	-101.25	34.25	dyna	all	timely adapt.	14.9522261192745
maize	-101.25	35.25	dyna	all	timely adapt.	14.1706741956557
maize	-101.25	35.25	dyna	all	timely adapt.	14.1706741956557
maize	-101.25	35.75	dyna	all	timely adapt.	9.80519486812024
maize	-101.25	35.75	dyna	all	timely adapt.	9.80519486812024
maize	-101.25	36.25	dyna	all	timely adapt.	16.5224313012927
maize	-101.25	36.25	dyna	all	timely adapt.	16.5224313012927
maize	-101.25	36.75	dyna	all	timely adapt.	17.9599535815845
maize	-101.25	36.75	dyna	all	timely adapt.	17.9599535815845
maize	-101.25	37.25	dyna	all	timely adapt.	16.459520746092
maize	-101.25	37.25	dyna	all	timely adapt.	16.459520746092
maize	-101.25	37.75	dyna	all	timely adapt.	21.3478737557237
maize	-101.25	37.75	dyna	all	timely adapt.	21.3478737557237
maize	-101.25	38.25	dyna	all	timely adapt.	28.6400723569497
maize	-101.25	38.25	dyna	all	timely adapt.	28.6400723569497
maize	-101.25	38.75	dyna	all	timely adapt.	24.8249784484028
maize	-101.25	38.75	dyna	all	timely adapt.	24.8249784484028
maize	-101.25	40.25	dyna	all	timely adapt.	27.974923403909
maize	-101.25	40.25	dyna	all	timely adapt.	27.974923403909
maize	-101.25	40.75	dyna	all	timely adapt.	25.8621553505069
maize	-101.25	40.75	dyna	all	timely adapt.	25.8621553505069
maize	-101.25	41.25	dyna	all	timely adapt.	25.2845762146435
maize	-101.25	41.25	dyna	all	timely adapt.	25.2845762146435
maize	-100.75	18.25	dyna	all	timely adapt.	6.16215020145754
maize	-100.75	18.25	dyna	all	timely adapt.	6.16215020145754
maize	-100.75	19.75	dyna	all	timely adapt.	24.1926384007525
maize	-100.75	19.75	dyna	all	timely adapt.	24.1926384007525
maize	-100.75	20.25	dyna	all	timely adapt.	16.8007458078157
maize	-100.75	20.25	dyna	all	timely adapt.	16.8007458078157
maize	-100.75	20.75	dyna	all	timely adapt.	19.0786212591995
maize	-100.75	20.75	dyna	all	timely adapt.	19.0786212591995
maize	-100.75	21.25	dyna	all	timely adapt.	17.1516896535154
maize	-100.75	21.25	dyna	all	timely adapt.	17.1516896535154
maize	-100.75	21.75	dyna	all	timely adapt.	23.1038299531278
maize	-100.75	21.75	dyna	all	timely adapt.	23.1038299531278
maize	-100.75	22.25	dyna	all	timely adapt.	13.9194386824828
maize	-100.75	22.25	dyna	all	timely adapt.	13.9194386824828
maize	-100.75	22.75	dyna	all	timely adapt.	16.2019727197582
maize	-100.75	22.75	dyna	all	timely adapt.	16.2019727197582
maize	-100.75	24.75	dyna	all	timely adapt.	10.2519867168625
maize	-100.75	24.75	dyna	all	timely adapt.	10.2519867168625
maize	-100.75	25.25	dyna	all	timely adapt.	17.0346960680098
maize	-100.75	25.25	dyna	all	timely adapt.	17.0346960680098
maize	-100.75	26.75	dyna	all	timely adapt.	5.44086442166372
maize	-100.75	28.25	dyna	all	timely adapt.	9.82457314768033
maize	-100.75	28.75	dyna	all	timely adapt.	19.8407657027817
maize	-100.75	29.25	dyna	all	timely adapt.	21.7875566785588
maize	-100.75	37.25	dyna	all	timely adapt.	21.9456023457399
maize	-100.75	37.25	dyna	all	timely adapt.	21.9456023457399
maize	-100.75	37.75	dyna	all	timely adapt.	22.5859123330336
maize	-100.75	37.75	dyna	all	timely adapt.	22.5859123330336
maize	-100.75	38.25	dyna	all	timely adapt.	28.0381677153905
maize	-100.75	38.25	dyna	all	timely adapt.	28.0381677153905
maize	-100.75	40.75	dyna	all	timely adapt.	25.7682033036121
maize	-100.75	40.75	dyna	all	timely adapt.	25.7682033036121
maize	-100.75	41.25	dyna	all	timely adapt.	27.7327298263402
maize	-100.75	41.25	dyna	all	timely adapt.	27.7327298263402
maize	-100.25	18.25	dyna	all	timely adapt.	11.3084327360891
maize	-100.25	18.25	dyna	all	timely adapt.	11.3084327360891
maize	-100.25	19.25	dyna	all	timely adapt.	15.3657047590397
maize	-100.25	19.25	dyna	all	timely adapt.	15.3657047590397
maize	-100.25	19.75	dyna	all	timely adapt.	25.8522009689838
maize	-100.25	19.75	dyna	all	timely adapt.	25.8522009689838
maize	-100.25	20.25	dyna	all	timely adapt.	18.6996905962246
maize	-100.25	20.25	dyna	all	timely adapt.	18.6996905962246
maize	-100.25	20.75	dyna	all	timely adapt.	21.5211139247134
maize	-100.25	20.75	dyna	all	timely adapt.	21.5211139247134
maize	-100.25	21.25	dyna	all	timely adapt.	17.8502461195638
maize	-100.25	21.25	dyna	all	timely adapt.	17.8502461195638
maize	-100.25	21.75	dyna	all	timely adapt.	15.6285893697083
maize	-100.25	21.75	dyna	all	timely adapt.	15.6285893697083
maize	-100.25	24.75	dyna	all	timely adapt.	18.266677501858
maize	-100.25	24.75	dyna	all	timely adapt.	18.266677501858
maize	-100.25	25.75	dyna	all	timely adapt.	14.535910905379
maize	-100.25	25.75	dyna	all	timely adapt.	14.535910905379
maize	-100.25	26.25	dyna	all	timely adapt.	10.2162526082805
maize	-100.25	27.25	dyna	all	timely adapt.	7.18528431455705
maize	-100.25	28.25	dyna	all	timely adapt.	29.920288435756
maize	-100.25	31.25	dyna	all	timely adapt.	28.642772547161
maize	-100.25	31.25	dyna	all	timely adapt.	28.642772547161
maize	-100.25	37.25	dyna	all	timely adapt.	19.6953775862023
maize	-100.25	37.25	dyna	all	timely adapt.	19.6953775862023
maize	-100.25	37.75	dyna	all	timely adapt.	21.5603933160751
maize	-100.25	37.75	dyna	all	timely adapt.	21.5603933160751
maize	-100.25	38.25	dyna	all	timely adapt.	27.5364430005294
maize	-100.25	38.25	dyna	all	timely adapt.	27.5364430005294
maize	-100.25	40.25	dyna	all	timely adapt.	26.6535089213645
maize	-100.25	40.25	dyna	all	timely adapt.	26.6535089213645
maize	-100.25	40.75	dyna	all	timely adapt.	26.8092851498703
maize	-100.25	40.75	dyna	all	timely adapt.	26.8092851498703
maize	-100.25	41.25	dyna	all	timely adapt.	29.892568706324
maize	-100.25	41.25	dyna	all	timely adapt.	29.892568706324
maize	-100.25	42.75	dyna	all	timely adapt.	25.8894294858334
maize	-100.25	42.75	dyna	all	timely adapt.	25.8894294858334
maize	-99.75	16.75	dyna	all	timely adapt.	5.42109948842273
maize	-99.75	16.75	dyna	all	timely adapt.	5.42109948842273
maize	-99.75	18.25	dyna	all	timely adapt.	9.80934629898947
maize	-99.75	18.25	dyna	all	timely adapt.	9.80934629898947
maize	-99.75	18.75	dyna	all	timely adapt.	13.0796592167847
maize	-99.75	18.75	dyna	all	timely adapt.	13.0796592167847
maize	-99.75	19.25	dyna	all	timely adapt.	30.8513815507087
maize	-99.75	19.25	dyna	all	timely adapt.	30.8513815507087
maize	-99.75	19.75	dyna	all	timely adapt.	28.352322808224
maize	-99.75	19.75	dyna	all	timely adapt.	28.352322808224
maize	-99.75	20.25	dyna	all	timely adapt.	24.5226164504479
maize	-99.75	20.25	dyna	all	timely adapt.	24.5226164504479
maize	-99.75	20.75	dyna	all	timely adapt.	26.1269563000679
maize	-99.75	20.75	dyna	all	timely adapt.	26.1269563000679
maize	-99.75	21.75	dyna	all	timely adapt.	8.43627724989137
maize	-99.75	21.75	dyna	all	timely adapt.	8.43627724989137
maize	-99.75	24.25	dyna	all	timely adapt.	13.8636627917031
maize	-99.75	24.25	dyna	all	timely adapt.	13.8636627917031
maize	-99.75	24.75	dyna	all	timely adapt.	14.3927400870756
maize	-99.75	24.75	dyna	all	timely adapt.	14.3927400870756
maize	-99.75	25.25	dyna	all	timely adapt.	12.1263317183027
maize	-99.75	25.25	dyna	all	timely adapt.	12.1263317183027
maize	-99.75	25.75	dyna	all	timely adapt.	10.3562195745481
maize	-99.75	25.75	dyna	all	timely adapt.	10.3562195745481
maize	-99.75	26.25	dyna	all	timely adapt.	8.31940621574647
maize	-99.75	26.75	dyna	all	timely adapt.	15.412304637294
maize	-99.75	27.25	dyna	all	timely adapt.	34.2971026636491
maize	-99.75	28.75	dyna	all	timely adapt.	35
maize	-99.75	28.75	dyna	all	timely adapt.	35
maize	-99.75	29.25	dyna	all	timely adapt.	17.1142983511783
maize	-99.75	29.25	dyna	all	timely adapt.	17.1142983511783
maize	-99.75	37.75	dyna	all	timely adapt.	22.0737452672878
maize	-99.75	37.75	dyna	all	timely adapt.	22.0737452672878
maize	-99.75	40.25	dyna	all	timely adapt.	25.5215583104508
maize	-99.75	40.25	dyna	all	timely adapt.	25.5215583104508
maize	-99.75	40.75	dyna	all	timely adapt.	27.3228187015428
maize	-99.75	40.75	dyna	all	timely adapt.	27.3228187015428
maize	-99.75	41.25	dyna	all	timely adapt.	26.4181542831062
maize	-99.75	41.25	dyna	all	timely adapt.	26.4181542831062
maize	-99.75	41.75	dyna	all	timely adapt.	31.3099955155333
maize	-99.75	41.75	dyna	all	timely adapt.	31.3099955155333
maize	-99.75	42.25	dyna	all	timely adapt.	22.8292743564331
maize	-99.75	42.25	dyna	all	timely adapt.	22.8292743564331
maize	-99.75	42.75	dyna	all	timely adapt.	29.7852303946517
maize	-99.75	42.75	dyna	all	timely adapt.	29.7852303946517
maize	-99.25	16.75	dyna	all	timely adapt.	6.43268711154973
maize	-99.25	16.75	dyna	all	timely adapt.	6.43268711154973
maize	-99.25	17.75	dyna	all	timely adapt.	9.03580116984364
maize	-99.25	17.75	dyna	all	timely adapt.	9.03580116984364
maize	-99.25	18.75	dyna	all	timely adapt.	12.8021742890479
maize	-99.25	18.75	dyna	all	timely adapt.	12.8021742890479
maize	-99.25	19.75	dyna	all	timely adapt.	27.2612884388959
maize	-99.25	19.75	dyna	all	timely adapt.	27.2612884388959
maize	-99.25	20.25	dyna	all	timely adapt.	25.8638936374667
maize	-99.25	20.25	dyna	all	timely adapt.	25.8638936374667
maize	-99.25	20.75	dyna	all	timely adapt.	21.30611665808
maize	-99.25	20.75	dyna	all	timely adapt.	21.30611665808
maize	-99.25	21.75	dyna	all	timely adapt.	13.5020595516933
maize	-99.25	21.75	dyna	all	timely adapt.	13.5020595516933
maize	-99.25	22.25	dyna	all	timely adapt.	15.4278806121735
maize	-99.25	22.25	dyna	all	timely adapt.	15.4278806121735
maize	-99.25	22.75	dyna	all	timely adapt.	10.0515450316935
maize	-99.25	22.75	dyna	all	timely adapt.	10.0515450316935
maize	-99.25	23.25	dyna	all	timely adapt.	9.94225458897664
maize	-99.25	23.25	dyna	all	timely adapt.	9.94225458897664
maize	-99.25	23.75	dyna	all	timely adapt.	12.7873169539193
maize	-99.25	23.75	dyna	all	timely adapt.	12.7873169539193
maize	-99.25	24.25	dyna	all	timely adapt.	8.14897870745144
maize	-99.25	24.25	dyna	all	timely adapt.	8.14897870745144
maize	-99.25	24.75	dyna	all	timely adapt.	14.3397800432146
maize	-99.25	24.75	dyna	all	timely adapt.	14.3397800432146
maize	-99.25	25.75	dyna	all	timely adapt.	6.42722850532193
maize	-99.25	26.25	dyna	all	timely adapt.	13.516807450108
maize	-99.25	26.25	dyna	all	timely adapt.	13.516807450108
maize	-99.25	28.75	dyna	all	timely adapt.	35
maize	-99.25	28.75	dyna	all	timely adapt.	35
maize	-99.25	29.25	dyna	all	timely adapt.	19.4312751122744
maize	-99.25	29.25	dyna	all	timely adapt.	19.4312751122744
maize	-99.25	37.75	dyna	all	timely adapt.	21.9892250178411
maize	-99.25	37.75	dyna	all	timely adapt.	21.9892250178411
maize	-99.25	38.25	dyna	all	timely adapt.	25.4066224879898
maize	-99.25	38.25	dyna	all	timely adapt.	25.4066224879898
maize	-99.25	40.25	dyna	all	timely adapt.	29.9171143558648
maize	-99.25	40.25	dyna	all	timely adapt.	29.9171143558648
maize	-99.25	40.75	dyna	all	timely adapt.	29.7508321278722
maize	-99.25	40.75	dyna	all	timely adapt.	29.7508321278722
maize	-99.25	41.25	dyna	all	timely adapt.	28.0248297507025
maize	-99.25	41.25	dyna	all	timely adapt.	28.0248297507025
maize	-99.25	41.75	dyna	all	timely adapt.	29.6911727713515
maize	-99.25	41.75	dyna	all	timely adapt.	29.6911727713515
maize	-99.25	42.75	dyna	all	timely adapt.	28.5557315705111
maize	-99.25	42.75	dyna	all	timely adapt.	28.5557315705111
maize	-98.75	16.75	dyna	all	timely adapt.	8.6991327576374
maize	-98.75	16.75	dyna	all	timely adapt.	8.6991327576374
maize	-98.75	17.75	dyna	all	timely adapt.	8.56668619747106
maize	-98.75	17.75	dyna	all	timely adapt.	8.56668619747106
maize	-98.75	18.25	dyna	all	timely adapt.	9.54221531188127
maize	-98.75	18.25	dyna	all	timely adapt.	9.54221531188127
maize	-98.75	18.75	dyna	all	timely adapt.	13.8120562593121
maize	-98.75	18.75	dyna	all	timely adapt.	13.8120562593121
maize	-98.75	19.25	dyna	all	timely adapt.	35
maize	-98.75	19.25	dyna	all	timely adapt.	35
maize	-98.75	19.75	dyna	all	timely adapt.	35
maize	-98.75	19.75	dyna	all	timely adapt.	35
maize	-98.75	20.25	dyna	all	timely adapt.	31.1010349817539
maize	-98.75	20.25	dyna	all	timely adapt.	31.1010349817539
maize	-98.75	21.75	dyna	all	timely adapt.	17.0433150557584
maize	-98.75	21.75	dyna	all	timely adapt.	17.0433150557584
maize	-98.75	22.25	dyna	all	timely adapt.	7.3531339037889
maize	-98.75	22.25	dyna	all	timely adapt.	7.3531339037889
maize	-98.75	22.75	dyna	all	timely adapt.	6.5670464823428
maize	-98.75	22.75	dyna	all	timely adapt.	6.5670464823428
maize	-98.75	23.25	dyna	all	timely adapt.	6.78145667634804
maize	-98.75	23.25	dyna	all	timely adapt.	6.78145667634804
maize	-98.75	24.25	dyna	all	timely adapt.	18.4279742418203
maize	-98.75	24.25	dyna	all	timely adapt.	18.4279742418203
maize	-98.75	26.25	dyna	all	timely adapt.	16.2830298339485
maize	-98.75	26.25	dyna	all	timely adapt.	16.2830298339485
maize	-98.75	37.75	dyna	all	timely adapt.	20.3148277474082
maize	-98.75	37.75	dyna	all	timely adapt.	20.3148277474082
maize	-98.75	38.25	dyna	all	timely adapt.	22.7600797356147
maize	-98.75	38.25	dyna	all	timely adapt.	22.7600797356147
maize	-98.75	40.25	dyna	all	timely adapt.	29.3510651416408
maize	-98.75	40.25	dyna	all	timely adapt.	29.3510651416408
maize	-98.75	40.75	dyna	all	timely adapt.	29.9087729937915
maize	-98.75	41.25	dyna	all	timely adapt.	31.3309101266543
maize	-98.75	41.25	dyna	all	timely adapt.	31.3309101266543
maize	-98.75	41.75	dyna	all	timely adapt.	29.0281586477601
maize	-98.75	41.75	dyna	all	timely adapt.	29.0281586477601
maize	-98.75	42.25	dyna	all	timely adapt.	23.5177752354612
maize	-98.75	42.25	dyna	all	timely adapt.	23.5177752354612
maize	-98.75	42.75	dyna	all	timely adapt.	26.5637077033901
maize	-98.75	42.75	dyna	all	timely adapt.	26.5637077033901
maize	-98.25	16.75	dyna	all	timely adapt.	5.56894222012562
maize	-98.25	16.75	dyna	all	timely adapt.	5.56894222012562
maize	-98.25	18.25	dyna	all	timely adapt.	11.7193589139511
maize	-98.25	18.25	dyna	all	timely adapt.	11.7193589139511
maize	-98.25	18.75	dyna	all	timely adapt.	12.9117374280828
maize	-98.25	18.75	dyna	all	timely adapt.	12.9117374280828
maize	-98.25	19.25	dyna	all	timely adapt.	24.3074207130689
maize	-98.25	19.25	dyna	all	timely adapt.	24.3074207130689
maize	-98.25	20.25	dyna	all	timely adapt.	22.6018266918975
maize	-98.25	20.25	dyna	all	timely adapt.	22.6018266918975
maize	-98.25	21.75	dyna	all	timely adapt.	7.00705410155317
maize	-98.25	21.75	dyna	all	timely adapt.	7.00705410155317
maize	-98.25	22.25	dyna	all	timely adapt.	6.76675658831563
maize	-98.25	22.25	dyna	all	timely adapt.	6.76675658831563
maize	-98.25	22.75	dyna	all	timely adapt.	11.5568999001169
maize	-98.25	22.75	dyna	all	timely adapt.	11.5568999001169
maize	-98.25	23.75	dyna	all	timely adapt.	7.72241205554509
maize	-98.25	23.75	dyna	all	timely adapt.	7.72241205554509
maize	-98.25	24.25	dyna	all	timely adapt.	16.7490678276533
maize	-98.25	24.25	dyna	all	timely adapt.	16.7490678276533
maize	-98.25	25.75	dyna	all	timely adapt.	12.5304509260772
maize	-98.25	25.75	dyna	all	timely adapt.	12.5304509260772
maize	-98.25	26.25	dyna	all	timely adapt.	21.307051431375
maize	-98.25	26.25	dyna	all	timely adapt.	21.307051431375
maize	-98.25	26.75	dyna	all	timely adapt.	30.1158375596291
maize	-98.25	26.75	dyna	all	timely adapt.	30.1158375596291
maize	-98.25	40.25	dyna	all	timely adapt.	27.8044979935693
maize	-98.25	40.25	dyna	all	timely adapt.	27.8044979935693
maize	-98.25	40.75	dyna	all	timely adapt.	28.4174838893848
maize	-98.25	40.75	dyna	all	timely adapt.	28.4174838893848
maize	-98.25	41.25	dyna	all	timely adapt.	28.6615397744441
maize	-98.25	41.25	dyna	all	timely adapt.	28.6615397744441
maize	-98.25	41.75	dyna	all	timely adapt.	25.7671362211499
maize	-98.25	41.75	dyna	all	timely adapt.	25.7671362211499
maize	-98.25	42.25	dyna	all	timely adapt.	28.831654810268
maize	-98.25	42.25	dyna	all	timely adapt.	28.831654810268
maize	-98.25	42.75	dyna	all	timely adapt.	15.7663154639522
maize	-98.25	42.75	dyna	all	timely adapt.	15.7663154639522
maize	-97.75	16.25	dyna	all	timely adapt.	21.0190031260103
maize	-97.75	16.25	dyna	all	timely adapt.	21.0190031260103
maize	-97.75	18.25	dyna	all	timely adapt.	13.5024336881668
maize	-97.75	18.25	dyna	all	timely adapt.	13.5024336881668
maize	-97.75	18.75	dyna	all	timely adapt.	17.3885497835411
maize	-97.75	18.75	dyna	all	timely adapt.	17.3885497835411
maize	-97.75	19.25	dyna	all	timely adapt.	23.3781215722791
maize	-97.75	19.25	dyna	all	timely adapt.	23.3781215722791
maize	-97.75	25.25	dyna	all	timely adapt.	16.3443384149153
maize	-97.75	25.25	dyna	all	timely adapt.	16.3443384149153
maize	-97.75	25.75	dyna	all	timely adapt.	15.4100430839276
maize	-97.75	25.75	dyna	all	timely adapt.	15.4100430839276
maize	-97.75	26.25	dyna	all	timely adapt.	20.0043846150561
maize	-97.75	26.25	dyna	all	timely adapt.	20.0043846150561
maize	-97.75	40.25	dyna	all	timely adapt.	27.7094966168298
maize	-97.75	40.25	dyna	all	timely adapt.	27.7094966168298
maize	-97.75	40.75	dyna	all	timely adapt.	28.8369235889517
maize	-97.75	41.25	dyna	all	timely adapt.	26.356183228538
maize	-97.75	41.25	dyna	all	timely adapt.	26.356183228538
maize	-97.75	41.75	dyna	all	timely adapt.	28.2875918558376
maize	-97.75	42.25	dyna	all	timely adapt.	26.679870132992
maize	-97.75	42.25	dyna	all	timely adapt.	26.679870132992
maize	-97.25	17.75	dyna	all	timely adapt.	24.9451414644066
maize	-97.25	17.75	dyna	all	timely adapt.	24.9451414644066
maize	-97.25	18.25	dyna	all	timely adapt.	20.7700289575119
maize	-97.25	18.25	dyna	all	timely adapt.	20.7700289575119
maize	-97.25	18.75	dyna	all	timely adapt.	25.2575411363881
maize	-97.25	18.75	dyna	all	timely adapt.	25.2575411363881
maize	-97.25	19.25	dyna	all	timely adapt.	28.8178900760169
maize	-97.25	19.25	dyna	all	timely adapt.	28.8178900760169
maize	-97.25	25.75	dyna	all	timely adapt.	19.6681112032902
maize	-97.25	25.75	dyna	all	timely adapt.	19.6681112032902
maize	-97.25	40.25	dyna	all	timely adapt.	25.4360756958019
maize	-97.25	40.25	dyna	all	timely adapt.	25.4360756958019
maize	-97.25	40.75	dyna	all	timely adapt.	29.419078792404
maize	-97.25	41.25	dyna	all	timely adapt.	23.7737071813767
maize	-97.25	41.25	dyna	all	timely adapt.	23.7737071813767
maize	-97.25	41.75	dyna	all	timely adapt.	20.1591324878917
maize	-97.25	41.75	dyna	all	timely adapt.	20.1591324878917
maize	-97.25	42.25	dyna	all	timely adapt.	19.1736520878171
maize	-97.25	42.25	dyna	all	timely adapt.	19.1736520878171
maize	-96.75	16.75	dyna	all	timely adapt.	19.6723864474631
maize	-96.75	16.75	dyna	all	timely adapt.	19.6723864474631
maize	-96.75	17.25	dyna	all	timely adapt.	21.0981659501846
maize	-96.75	17.25	dyna	all	timely adapt.	21.0981659501846
maize	-96.75	17.75	dyna	all	timely adapt.	17.0998315392637
maize	-96.75	17.75	dyna	all	timely adapt.	17.0998315392637
maize	-96.75	19.25	dyna	all	timely adapt.	7.91678689932606
maize	-96.75	19.25	dyna	all	timely adapt.	7.91678689932606
maize	-96.75	19.75	dyna	all	timely adapt.	7.66599497893741
maize	-96.75	19.75	dyna	all	timely adapt.	7.66599497893741
maize	-96.75	29.25	dyna	all	timely adapt.	1.83525734663831
maize	-96.75	29.25	dyna	all	timely adapt.	1.83525734663831
maize	-96.75	30.75	dyna	all	timely adapt.	12.9816103351809
maize	-96.75	30.75	dyna	all	timely adapt.	12.9816103351809
maize	-96.75	40.25	dyna	all	timely adapt.	23.1468231119031
maize	-96.75	40.25	dyna	all	timely adapt.	23.1468231119031
maize	-96.75	40.75	dyna	all	timely adapt.	21.0021341501435
maize	-96.75	40.75	dyna	all	timely adapt.	21.0021341501435
maize	-96.75	41.25	dyna	all	timely adapt.	19.0705463552149
maize	-96.75	41.25	dyna	all	timely adapt.	19.0705463552149
maize	-96.75	41.75	dyna	all	timely adapt.	18.4457030428064
maize	-96.75	41.75	dyna	all	timely adapt.	18.4457030428064
maize	-96.25	18.75	dyna	all	timely adapt.	7.43893497505348
maize	-96.25	18.75	dyna	all	timely adapt.	7.43893497505348
maize	-96.25	19.25	dyna	all	timely adapt.	6.34229913846984
maize	-96.25	19.25	dyna	all	timely adapt.	6.34229913846984
maize	-96.25	29.25	dyna	all	timely adapt.	0.584837865543548
maize	-96.25	29.25	dyna	all	timely adapt.	0.584837865543548
maize	-96.25	29.75	dyna	all	timely adapt.	1.05301459803838
maize	-96.25	29.75	dyna	all	timely adapt.	1.05301459803838
maize	-96.25	30.25	dyna	all	timely adapt.	25.1204351144099
maize	-96.25	30.25	dyna	all	timely adapt.	25.1204351144099
maize	-96.25	30.75	dyna	all	timely adapt.	18.4824163695922
maize	-96.25	30.75	dyna	all	timely adapt.	18.4824163695922
maize	-96.25	41.25	dyna	all	timely adapt.	22.5163016613671
maize	-96.25	41.25	dyna	all	timely adapt.	22.5163016613671
maize	-96.25	41.75	dyna	all	timely adapt.	18.592483552571
maize	-96.25	41.75	dyna	all	timely adapt.	18.592483552571
maize	-95.25	16.25	dyna	all	timely adapt.	16.6557329624684
maize	-95.25	16.25	dyna	all	timely adapt.	16.6557329624684
maize	-95.25	16.75	dyna	all	timely adapt.	18.3178495535132
maize	-95.25	16.75	dyna	all	timely adapt.	18.3178495535132
maize	-94.75	16.25	dyna	all	timely adapt.	14.3298308363029
maize	-94.75	16.25	dyna	all	timely adapt.	14.3298308363029
maize	-94.75	16.75	dyna	all	timely adapt.	15.8272163079033
maize	-94.75	16.75	dyna	all	timely adapt.	15.8272163079033
maize	-93.75	33.25	dyna	all	timely adapt.	6.89035876819823
maize	-93.75	33.25	dyna	all	timely adapt.	6.89035876819823
maize	-93.75	33.75	dyna	all	timely adapt.	10.4331010053712
maize	-93.75	33.75	dyna	all	timely adapt.	10.4331010053712
maize	-93.25	16.25	dyna	all	timely adapt.	10.8524737981491
maize	-93.25	16.25	dyna	all	timely adapt.	10.8524737981491
maize	-92.75	16.25	dyna	all	timely adapt.	9.9391655897151
maize	-92.75	16.25	dyna	all	timely adapt.	9.9391655897151
maize	-92.75	35.25	dyna	all	timely adapt.	9.45979327504531
maize	-92.75	35.25	dyna	all	timely adapt.	9.45979327504531
maize	-92.25	14.75	dyna	all	timely adapt.	23.380968079396
maize	-92.25	14.75	dyna	all	timely adapt.	23.380968079396
maize	-92.25	15.25	dyna	all	timely adapt.	35
maize	-92.25	15.25	dyna	all	timely adapt.	35
maize	-92.25	15.75	dyna	all	timely adapt.	30.1105618379156
maize	-92.25	15.75	dyna	all	timely adapt.	30.1105618379156
maize	-92.25	16.25	dyna	all	timely adapt.	24.852839234649
maize	-92.25	16.25	dyna	all	timely adapt.	24.852839234649
maize	-92.25	29.75	dyna	all	timely adapt.	0.915008732702104
maize	-92.25	29.75	dyna	all	timely adapt.	0.915008732702104
maize	-92.25	30.25	dyna	all	timely adapt.	5.30974758983567
maize	-92.25	30.25	dyna	all	timely adapt.	5.30974758983567
maize	-92.25	30.75	dyna	all	timely adapt.	6.61337967003302
maize	-92.25	30.75	dyna	all	timely adapt.	6.61337967003302
maize	-92.25	32.75	dyna	all	timely adapt.	7.95843294689225
maize	-92.25	32.75	dyna	all	timely adapt.	7.95843294689225
maize	-92.25	34.25	dyna	all	timely adapt.	9.49355150894034
maize	-92.25	34.25	dyna	all	timely adapt.	9.49355150894034
maize	-92.25	34.75	dyna	all	timely adapt.	12.5670312442645
maize	-91.75	14.75	dyna	all	timely adapt.	24.0017331381284
maize	-91.75	14.75	dyna	all	timely adapt.	24.0017331381284
maize	-91.75	15.75	dyna	all	timely adapt.	21.5526576791357
maize	-91.75	15.75	dyna	all	timely adapt.	21.5526576791357
maize	-91.75	17.75	dyna	all	timely adapt.	7.74879599459382
maize	-91.75	17.75	dyna	all	timely adapt.	7.74879599459382
maize	-91.75	18.25	dyna	all	timely adapt.	5.8255869363429
maize	-91.75	18.25	dyna	all	timely adapt.	5.8255869363429
maize	-91.75	31.75	dyna	all	timely adapt.	6.46757552096427
maize	-91.75	31.75	dyna	all	timely adapt.	6.46757552096427
maize	-91.75	32.25	dyna	all	timely adapt.	7.92866988813643
maize	-91.75	32.25	dyna	all	timely adapt.	7.92866988813643
maize	-91.75	32.75	dyna	all	timely adapt.	7.59703237253778
maize	-91.75	32.75	dyna	all	timely adapt.	7.59703237253778
maize	-91.75	33.25	dyna	all	timely adapt.	9.82313067470835
maize	-91.75	33.25	dyna	all	timely adapt.	9.82313067470835
maize	-91.75	33.75	dyna	all	timely adapt.	10.8544160802614
maize	-91.75	33.75	dyna	all	timely adapt.	10.8544160802614
maize	-91.75	34.25	dyna	all	timely adapt.	11.4756608500226
maize	-91.75	34.25	dyna	all	timely adapt.	11.4756608500226
maize	-91.75	34.75	dyna	all	timely adapt.	13.9591138616307
maize	-91.75	34.75	dyna	all	timely adapt.	13.9591138616307
maize	-91.75	35.25	dyna	all	timely adapt.	13.1127339646239
maize	-91.75	35.25	dyna	all	timely adapt.	13.1127339646239
maize	-91.25	14.25	dyna	all	timely adapt.	27.0859553919154
maize	-91.25	14.25	dyna	all	timely adapt.	27.0859553919154
maize	-91.25	32.25	dyna	all	timely adapt.	4.82340568949574
maize	-91.25	32.25	dyna	all	timely adapt.	4.82340568949574
maize	-91.25	32.75	dyna	all	timely adapt.	7.34529214663918
maize	-91.25	32.75	dyna	all	timely adapt.	7.34529214663918
maize	-91.25	33.25	dyna	all	timely adapt.	9.38148637432321
maize	-91.25	33.25	dyna	all	timely adapt.	9.38148637432321
maize	-91.25	33.75	dyna	all	timely adapt.	10.2943205995129
maize	-91.25	33.75	dyna	all	timely adapt.	10.2943205995129
maize	-91.25	34.25	dyna	all	timely adapt.	13.5276754052506
maize	-91.25	34.25	dyna	all	timely adapt.	13.5276754052506
maize	-91.25	34.75	dyna	all	timely adapt.	15.1261981627456
maize	-91.25	34.75	dyna	all	timely adapt.	15.1261981627456
maize	-91.25	35.25	dyna	all	timely adapt.	13.1867008486384
maize	-91.25	35.25	dyna	all	timely adapt.	13.1867008486384
maize	-91.25	35.75	dyna	all	timely adapt.	12.1757691012634
maize	-91.25	35.75	dyna	all	timely adapt.	12.1757691012634
maize	-91.25	36.25	dyna	all	timely adapt.	11.0590092773166
maize	-91.25	36.25	dyna	all	timely adapt.	11.0590092773166
maize	-90.75	14.25	dyna	all	timely adapt.	19.0704512811347
maize	-90.75	14.25	dyna	all	timely adapt.	19.0704512811347
maize	-90.75	32.75	dyna	all	timely adapt.	6.94198341384806
maize	-90.75	32.75	dyna	all	timely adapt.	6.94198341384806
maize	-90.75	33.25	dyna	all	timely adapt.	9.11318735587093
maize	-90.75	33.25	dyna	all	timely adapt.	9.11318735587093
maize	-90.75	33.75	dyna	all	timely adapt.	12.3745134064138
maize	-90.75	34.25	dyna	all	timely adapt.	11.5833396745396
maize	-90.75	34.25	dyna	all	timely adapt.	11.5833396745396
maize	-90.75	34.75	dyna	all	timely adapt.	13.0297932382942
maize	-90.75	34.75	dyna	all	timely adapt.	13.0297932382942
maize	-90.75	35.25	dyna	all	timely adapt.	16.5382470756883
maize	-90.75	35.25	dyna	all	timely adapt.	16.5382470756883
maize	-90.75	35.75	dyna	all	timely adapt.	16.2324624592522
maize	-90.75	35.75	dyna	all	timely adapt.	16.2324624592522
maize	-90.75	36.25	dyna	all	timely adapt.	15.382779995437
maize	-90.75	36.25	dyna	all	timely adapt.	15.382779995437
maize	-90.75	36.75	dyna	all	timely adapt.	14.5532106899225
maize	-90.75	36.75	dyna	all	timely adapt.	14.5532106899225
maize	-90.25	13.75	dyna	all	timely adapt.	32.8643486244109
maize	-90.25	13.75	dyna	all	timely adapt.	32.8643486244109
maize	-90.25	19.75	dyna	all	timely adapt.	12.3093225972751
maize	-90.25	19.75	dyna	all	timely adapt.	12.3093225972751
maize	-90.25	20.25	dyna	all	timely adapt.	15.8424205343497
maize	-90.25	20.25	dyna	all	timely adapt.	15.8424205343497
maize	-90.25	33.25	dyna	all	timely adapt.	10.1077962360381
maize	-90.25	33.25	dyna	all	timely adapt.	10.1077962360381
maize	-90.25	33.75	dyna	all	timely adapt.	11.9530160305318
maize	-90.25	33.75	dyna	all	timely adapt.	11.9530160305318
maize	-90.25	34.25	dyna	all	timely adapt.	12.8222872873625
maize	-90.25	34.25	dyna	all	timely adapt.	12.8222872873625
maize	-90.25	34.75	dyna	all	timely adapt.	9.79575563475221
maize	-90.25	34.75	dyna	all	timely adapt.	9.79575563475221
maize	-90.25	35.25	dyna	all	timely adapt.	10.2838468894604
maize	-90.25	35.25	dyna	all	timely adapt.	10.2838468894604
maize	-90.25	35.75	dyna	all	timely adapt.	13.7068420924035
maize	-90.25	35.75	dyna	all	timely adapt.	13.7068420924035
maize	-90.25	36.25	dyna	all	timely adapt.	16.6228453589534
maize	-90.25	36.25	dyna	all	timely adapt.	16.6228453589534
maize	-90.25	36.75	dyna	all	timely adapt.	15.4141372221702
maize	-90.25	36.75	dyna	all	timely adapt.	15.4141372221702
maize	-90.25	37.25	dyna	all	timely adapt.	15.78170126726
maize	-90.25	37.25	dyna	all	timely adapt.	15.78170126726
maize	-90.25	40.25	dyna	all	timely adapt.	17.2408891624981
maize	-90.25	40.25	dyna	all	timely adapt.	17.2408891624981
maize	-89.75	13.75	dyna	all	timely adapt.	8.22000819257625
maize	-89.75	13.75	dyna	all	timely adapt.	8.22000819257625
maize	-89.75	14.25	dyna	all	timely adapt.	8.58533742199315
maize	-89.75	14.25	dyna	all	timely adapt.	8.58533742199315
maize	-89.75	20.25	dyna	all	timely adapt.	14.6483835762421
maize	-89.75	20.25	dyna	all	timely adapt.	14.6483835762421
maize	-89.75	35.75	dyna	all	timely adapt.	9.49379151755538
maize	-89.75	35.75	dyna	all	timely adapt.	9.49379151755538
maize	-89.75	36.25	dyna	all	timely adapt.	11.9153777624058
maize	-89.75	36.25	dyna	all	timely adapt.	11.9153777624058
maize	-89.75	36.75	dyna	all	timely adapt.	15.5820864110059
maize	-89.75	36.75	dyna	all	timely adapt.	15.5820864110059
maize	-89.75	37.25	dyna	all	timely adapt.	14.1485676891384
maize	-89.75	37.25	dyna	all	timely adapt.	14.1485676891384
maize	-89.75	40.25	dyna	all	timely adapt.	19.2789065327385
maize	-89.75	40.25	dyna	all	timely adapt.	19.2789065327385
maize	-89.75	44.25	dyna	all	timely adapt.	29.5421132387205
maize	-89.75	44.25	dyna	all	timely adapt.	29.5421132387205
maize	-89.25	13.75	dyna	all	timely adapt.	8.08437118037383
maize	-89.25	13.75	dyna	all	timely adapt.	8.08437118037383
maize	-89.25	14.25	dyna	all	timely adapt.	7.66814955990006
maize	-89.25	14.25	dyna	all	timely adapt.	7.66814955990006
maize	-89.25	19.75	dyna	all	timely adapt.	12.7493605548034
maize	-89.25	19.75	dyna	all	timely adapt.	12.7493605548034
maize	-89.25	20.25	dyna	all	timely adapt.	11.6347337558804
maize	-89.25	20.25	dyna	all	timely adapt.	11.6347337558804
maize	-89.25	36.75	dyna	all	timely adapt.	12.519749512889
maize	-89.25	36.75	dyna	all	timely adapt.	12.519749512889
maize	-89.25	37.25	dyna	all	timely adapt.	10.9311041955475
maize	-89.25	37.25	dyna	all	timely adapt.	10.9311041955475
maize	-89.25	44.25	dyna	all	timely adapt.	30.3627832268278
maize	-89.25	44.25	dyna	all	timely adapt.	30.3627832268278
maize	-88.75	13.75	dyna	all	timely adapt.	8.98488913570535
maize	-88.75	13.75	dyna	all	timely adapt.	8.98488913570535
maize	-88.75	15.25	dyna	all	timely adapt.	4.03288681175519
maize	-88.75	15.25	dyna	all	timely adapt.	4.03288681175519
maize	-88.75	18.25	dyna	all	timely adapt.	4.01708839729802
maize	-88.75	18.25	dyna	all	timely adapt.	4.01708839729802
maize	-88.75	18.75	dyna	all	timely adapt.	2.86112480047099
maize	-88.75	18.75	dyna	all	timely adapt.	2.86112480047099
maize	-88.25	15.25	dyna	all	timely adapt.	4.80233030773691
maize	-88.25	15.25	dyna	all	timely adapt.	4.80233030773691
maize	-87.75	15.25	dyna	all	timely adapt.	3.48927593077852
maize	-87.75	15.25	dyna	all	timely adapt.	3.48927593077852
maize	-87.75	15.75	dyna	all	timely adapt.	6.6032724035382
maize	-87.75	15.75	dyna	all	timely adapt.	6.6032724035382
maize	-87.25	12.75	dyna	all	timely adapt.	19.9237655601843
maize	-87.25	12.75	dyna	all	timely adapt.	19.9237655601843
maize	-87.25	13.25	dyna	all	timely adapt.	28.3928059706086
maize	-87.25	13.25	dyna	all	timely adapt.	28.3928059706086
maize	-87.25	13.75	dyna	all	timely adapt.	35
maize	-87.25	13.75	dyna	all	timely adapt.	35
maize	-87.25	15.25	dyna	all	timely adapt.	6.80830288331617
maize	-87.25	15.25	dyna	all	timely adapt.	6.80830288331617
maize	-86.75	14.25	dyna	all	timely adapt.	13.8680979287629
maize	-86.75	14.25	dyna	all	timely adapt.	13.8680979287629
maize	-86.25	11.75	dyna	all	timely adapt.	35
maize	-86.25	11.75	dyna	all	timely adapt.	35
maize	-86.25	12.25	dyna	all	timely adapt.	23.2311148320595
maize	-86.25	12.25	dyna	all	timely adapt.	23.2311148320595
maize	-86.25	12.75	dyna	all	timely adapt.	35
maize	-86.25	12.75	dyna	all	timely adapt.	35
maize	-86.25	14.75	dyna	all	timely adapt.	19.4156205900632
maize	-86.25	14.75	dyna	all	timely adapt.	19.4156205900632
maize	-85.75	12.25	dyna	all	timely adapt.	35
maize	-85.75	12.25	dyna	all	timely adapt.	35
maize	-85.75	41.75	dyna	all	timely adapt.	25.886803950829
maize	-85.75	41.75	dyna	all	timely adapt.	25.886803950829
maize	-85.75	42.25	dyna	all	timely adapt.	24.9782849984618
maize	-85.75	42.25	dyna	all	timely adapt.	24.9782849984618
maize	-85.25	11.75	dyna	all	timely adapt.	18.9472210422406
maize	-85.25	11.75	dyna	all	timely adapt.	18.9472210422406
maize	-85.25	41.75	dyna	all	timely adapt.	27.2681720643836
maize	-85.25	41.75	dyna	all	timely adapt.	27.2681720643836
maize	-85.25	42.25	dyna	all	timely adapt.	26.2696374965393
maize	-85.25	42.25	dyna	all	timely adapt.	26.2696374965393
maize	-84.75	30.75	dyna	all	timely adapt.	7.06662353386039
maize	-84.75	30.75	dyna	all	timely adapt.	7.06662353386039
maize	-84.75	31.25	dyna	all	timely adapt.	7.96959454063772
maize	-84.75	31.25	dyna	all	timely adapt.	7.96959454063772
maize	-84.75	31.75	dyna	all	timely adapt.	8.26188226921595
maize	-84.75	31.75	dyna	all	timely adapt.	8.26188226921595
maize	-84.25	22.25	dyna	all	timely adapt.	3.3791359286345
maize	-84.25	30.75	dyna	all	timely adapt.	7.39545257941561
maize	-84.25	30.75	dyna	all	timely adapt.	7.39545257941561
maize	-84.25	31.25	dyna	all	timely adapt.	7.99665564217162
maize	-84.25	31.25	dyna	all	timely adapt.	7.99665564217162
maize	-84.25	31.75	dyna	all	timely adapt.	8.51494053338262
maize	-84.25	31.75	dyna	all	timely adapt.	8.51494053338262
maize	-84.25	32.25	dyna	all	timely adapt.	8.64606933876243
maize	-84.25	32.25	dyna	all	timely adapt.	8.64606933876243
maize	-83.75	22.25	dyna	all	timely adapt.	4.24565825528177
maize	-83.75	31.25	dyna	all	timely adapt.	8.33752338615967
maize	-83.75	31.25	dyna	all	timely adapt.	8.33752338615967
maize	-83.75	31.75	dyna	all	timely adapt.	8.84878901618581
maize	-83.75	31.75	dyna	all	timely adapt.	8.84878901618581
maize	-83.75	32.25	dyna	all	timely adapt.	8.48210810648249
maize	-83.75	32.25	dyna	all	timely adapt.	8.48210810648249
maize	-83.25	22.75	dyna	all	timely adapt.	3.27046358197924
maize	-83.25	31.25	dyna	all	timely adapt.	7.95865518082817
maize	-83.25	31.25	dyna	all	timely adapt.	7.95865518082817
maize	-83.25	32.25	dyna	all	timely adapt.	8.07718640316239
maize	-83.25	32.25	dyna	all	timely adapt.	8.07718640316239
maize	-82.75	22.75	dyna	all	timely adapt.	2.88290344489148
maize	-82.25	22.75	dyna	all	timely adapt.	4.24628970342877
maize	-81.75	22.75	dyna	all	timely adapt.	2.8503730123641
maize	-81.25	-4.75	dyna	all	timely adapt.	7.43784756658534
maize	-81.25	22.75	dyna	all	timely adapt.	2.70824407496457
maize	-81.25	27.25	dyna	all	timely adapt.	6.83455907024735
maize	-81.25	27.25	dyna	all	timely adapt.	6.83455907024735
maize	-80.75	-5.25	dyna	all	timely adapt.	10.4608996751887
maize	-80.75	-5.25	dyna	all	timely adapt.	10.4608996751887
maize	-80.75	-4.75	dyna	all	timely adapt.	10.659561918821
maize	-80.75	-4.75	dyna	all	timely adapt.	10.659561918821
maize	-80.75	-2.25	dyna	all	timely adapt.	4.75991315994238
maize	-80.75	-2.25	dyna	all	timely adapt.	4.75991315994238
maize	-80.25	-5.25	dyna	all	timely adapt.	15.0289526230122
maize	-80.25	-5.25	dyna	all	timely adapt.	15.0289526230122
maize	-80.25	-4.75	dyna	all	timely adapt.	12.426064647917
maize	-80.25	-4.75	dyna	all	timely adapt.	12.426064647917
maize	-80.25	-4.25	dyna	all	timely adapt.	8.70619910729289
maize	-80.25	-4.25	dyna	all	timely adapt.	8.70619910729289
maize	-80.25	-3.75	dyna	all	timely adapt.	11.4190760186002
maize	-80.25	-3.75	dyna	all	timely adapt.	11.4190760186002
maize	-80.25	-2.25	dyna	all	timely adapt.	5.20041006280186
maize	-80.25	-2.25	dyna	all	timely adapt.	5.20041006280186
maize	-79.75	-6.75	dyna	all	timely adapt.	9.01586883767055
maize	-79.75	-6.25	dyna	all	timely adapt.	12.7958732336339
maize	-79.75	-6.25	dyna	all	timely adapt.	12.7958732336339
maize	-79.75	-5.75	dyna	all	timely adapt.	10.5752984103707
maize	-79.75	-5.75	dyna	all	timely adapt.	10.5752984103707
maize	-79.75	-5.25	dyna	all	timely adapt.	12.1846676303018
maize	-79.75	-5.25	dyna	all	timely adapt.	12.1846676303018
maize	-79.75	-4.75	dyna	all	timely adapt.	19.140033814316
maize	-79.75	-4.75	dyna	all	timely adapt.	19.140033814316
maize	-79.75	-4.25	dyna	all	timely adapt.	10.4803244134292
maize	-79.75	-3.75	dyna	all	timely adapt.	8.43958445398868
maize	-79.75	-3.25	dyna	all	timely adapt.	7.37949501144856
maize	-79.75	-2.75	dyna	all	timely adapt.	7.19948281061106
maize	-79.75	-2.25	dyna	all	timely adapt.	6.08310395039819
maize	-79.75	-2.25	dyna	all	timely adapt.	6.08310395039819
maize	-79.25	-7.75	dyna	all	timely adapt.	12.8085742365905
maize	-79.25	-7.75	dyna	all	timely adapt.	12.8085742365905
maize	-79.25	-7.25	dyna	all	timely adapt.	14.6470749813863
maize	-79.25	-7.25	dyna	all	timely adapt.	14.6470749813863
maize	-79.25	-6.75	dyna	all	timely adapt.	26.3299539363909
maize	-79.25	-6.75	dyna	all	timely adapt.	26.3299539363909
maize	-79.25	-6.25	dyna	all	timely adapt.	32.9570919007822
maize	-79.25	-6.25	dyna	all	timely adapt.	32.9570919007822
maize	-79.25	-5.75	dyna	all	timely adapt.	24.2310748272866
maize	-79.25	-5.75	dyna	all	timely adapt.	24.2310748272866
maize	-79.25	-5.25	dyna	all	timely adapt.	31.9211969267505
maize	-79.25	-5.25	dyna	all	timely adapt.	31.9211969267505
maize	-79.25	-4.75	dyna	all	timely adapt.	9.47432752426005
maize	-79.25	-4.75	dyna	all	timely adapt.	9.47432752426005
maize	-79.25	-4.25	dyna	all	timely adapt.	15.4001615526988
maize	-79.25	-3.75	dyna	all	timely adapt.	18.87702077959
maize	-79.25	-3.25	dyna	all	timely adapt.	21.4569029188435
maize	-79.25	-2.75	dyna	all	timely adapt.	20.1256229222046
maize	-79.25	-2.25	dyna	all	timely adapt.	6.87993433066493
maize	-79.25	-2.25	dyna	all	timely adapt.	6.87993433066493
maize	-79.25	21.75	dyna	all	timely adapt.	3.70442747870365
maize	-78.75	-8.75	dyna	all	timely adapt.	9.5275641566216
maize	-78.75	-8.25	dyna	all	timely adapt.	14.0275204153629
maize	-78.75	-8.25	dyna	all	timely adapt.	14.0275204153629
maize	-78.75	-7.75	dyna	all	timely adapt.	23.7296346186855
maize	-78.75	-7.75	dyna	all	timely adapt.	23.7296346186855
maize	-78.75	-7.25	dyna	all	timely adapt.	21.4433865764647
maize	-78.75	-7.25	dyna	all	timely adapt.	21.4433865764647
maize	-78.75	-6.75	dyna	all	timely adapt.	34.7301652493187
maize	-78.75	-6.75	dyna	all	timely adapt.	34.7301652493187
maize	-78.75	-6.25	dyna	all	timely adapt.	29.5763490403595
maize	-78.75	-6.25	dyna	all	timely adapt.	29.5763490403595
maize	-78.75	-5.75	dyna	all	timely adapt.	9.64021293023256
maize	-78.75	-5.75	dyna	all	timely adapt.	9.64021293023256
maize	-78.75	-5.25	dyna	all	timely adapt.	12.9429029755614
maize	-78.75	-5.25	dyna	all	timely adapt.	12.9429029755614
maize	-78.75	-2.75	dyna	all	timely adapt.	35
maize	-78.75	-2.25	dyna	all	timely adapt.	35
maize	-78.75	-2.25	dyna	all	timely adapt.	35
maize	-78.75	21.75	dyna	all	timely adapt.	5.42568650054134
maize	-78.25	-9.75	dyna	all	timely adapt.	4.99680732903521
maize	-78.25	-9.25	dyna	all	timely adapt.	10.405592424058
maize	-78.25	-9.25	dyna	all	timely adapt.	10.405592424058
maize	-78.25	-8.75	dyna	all	timely adapt.	14.5951821362888
maize	-78.25	-8.75	dyna	all	timely adapt.	14.5951821362888
maize	-78.25	-8.25	dyna	all	timely adapt.	35
maize	-78.25	-8.25	dyna	all	timely adapt.	35
maize	-78.25	-7.75	dyna	all	timely adapt.	33.1794210345203
maize	-78.25	-7.75	dyna	all	timely adapt.	33.1794210345203
maize	-78.25	-7.25	dyna	all	timely adapt.	33.4305046126297
maize	-78.25	-7.25	dyna	all	timely adapt.	33.4305046126297
maize	-78.25	-6.75	dyna	all	timely adapt.	29.2222661658335
maize	-78.25	-6.75	dyna	all	timely adapt.	29.2222661658335
maize	-78.25	-6.25	dyna	all	timely adapt.	22.5372456779491
maize	-78.25	-6.25	dyna	all	timely adapt.	22.5372456779491
maize	-78.25	-5.75	dyna	all	timely adapt.	14.5566151885846
maize	-78.25	-5.75	dyna	all	timely adapt.	14.5566151885846
maize	-78.25	21.25	dyna	all	timely adapt.	3.81622116354639
maize	-78.25	21.75	dyna	all	timely adapt.	4.96227294486081
maize	-77.75	-10.75	dyna	all	timely adapt.	4.84066331239318
maize	-77.75	-10.75	dyna	all	timely adapt.	4.84066331239318
maize	-77.75	-9.75	dyna	all	timely adapt.	19.4960126818829
maize	-77.75	-9.75	dyna	all	timely adapt.	19.4960126818829
maize	-77.75	-9.25	dyna	all	timely adapt.	35
maize	-77.75	-9.25	dyna	all	timely adapt.	35
maize	-77.75	-8.75	dyna	all	timely adapt.	35
maize	-77.75	-8.75	dyna	all	timely adapt.	35
maize	-77.75	-8.25	dyna	all	timely adapt.	35
maize	-77.75	-8.25	dyna	all	timely adapt.	35
maize	-77.75	-7.75	dyna	all	timely adapt.	31.032132052821
maize	-77.75	-7.75	dyna	all	timely adapt.	31.032132052821
maize	-77.75	-7.25	dyna	all	timely adapt.	35
maize	-77.75	-7.25	dyna	all	timely adapt.	35
maize	-77.75	-6.25	dyna	all	timely adapt.	16.2361188502859
maize	-77.75	-6.25	dyna	all	timely adapt.	16.2361188502859
maize	-77.75	0.75	dyna	all	timely adapt.	35
maize	-77.75	0.75	dyna	all	timely adapt.	35
maize	-77.25	-11.25	dyna	all	timely adapt.	12.1302686465808
maize	-77.25	-11.25	dyna	all	timely adapt.	12.1302686465808
maize	-77.25	-10.25	dyna	all	timely adapt.	35
maize	-77.25	-10.25	dyna	all	timely adapt.	35
maize	-77.25	-9.75	dyna	all	timely adapt.	26.2763682354145
maize	-77.25	-9.75	dyna	all	timely adapt.	26.2763682354145
maize	-77.25	-9.25	dyna	all	timely adapt.	35
maize	-77.25	-9.25	dyna	all	timely adapt.	35
maize	-77.25	-8.75	dyna	all	timely adapt.	35
maize	-77.25	-8.75	dyna	all	timely adapt.	35
maize	-77.25	-8.25	dyna	all	timely adapt.	35
maize	-77.25	-8.25	dyna	all	timely adapt.	35
maize	-77.25	-6.25	dyna	all	timely adapt.	17.5150863894469
maize	-77.25	-6.25	dyna	all	timely adapt.	17.5150863894469
maize	-77.25	-5.75	dyna	all	timely adapt.	14.1894617219581
maize	-77.25	-5.75	dyna	all	timely adapt.	14.1894617219581
maize	-77.25	20.75	dyna	all	timely adapt.	3.39223170295038
maize	-76.75	-11.75	dyna	all	timely adapt.	29.3164242387799
maize	-76.75	-11.75	dyna	all	timely adapt.	29.3164242387799
maize	-76.75	-11.25	dyna	all	timely adapt.	35
maize	-76.75	-11.25	dyna	all	timely adapt.	35
maize	-76.75	-10.75	dyna	all	timely adapt.	-1
maize	-76.75	-10.75	dyna	all	timely adapt.	-1
maize	-76.75	-9.75	dyna	all	timely adapt.	35
maize	-76.75	-9.75	dyna	all	timely adapt.	35
maize	-76.75	-9.25	dyna	all	timely adapt.	32.4600135587666
maize	-76.75	-9.25	dyna	all	timely adapt.	32.4600135587666
maize	-76.75	-6.75	dyna	all	timely adapt.	17.9154196467837
maize	-76.75	-6.75	dyna	all	timely adapt.	17.9154196467837
maize	-76.75	3.75	dyna	all	timely adapt.	10.4904503076941
maize	-76.75	3.75	dyna	all	timely adapt.	10.4904503076941
maize	-76.75	20.25	dyna	all	timely adapt.	5.2964415404868
maize	-76.75	20.75	dyna	all	timely adapt.	4.29318299905712
maize	-76.25	-13.75	dyna	all	timely adapt.	18.7828506751366
maize	-76.25	-13.25	dyna	all	timely adapt.	10.3486733619819
maize	-76.25	-12.75	dyna	all	timely adapt.	15.1297021877828
maize	-76.25	-12.75	dyna	all	timely adapt.	15.1297021877828
maize	-76.25	-10.25	dyna	all	timely adapt.	35
maize	-76.25	-10.25	dyna	all	timely adapt.	35
maize	-76.25	-9.75	dyna	all	timely adapt.	23.996409675523
maize	-76.25	-9.75	dyna	all	timely adapt.	23.996409675523
maize	-76.25	-9.25	dyna	all	timely adapt.	15.5910334440779
maize	-76.25	-9.25	dyna	all	timely adapt.	15.5910334440779
maize	-76.25	3.25	dyna	all	timely adapt.	15.6191661836412
maize	-76.25	3.25	dyna	all	timely adapt.	15.6191661836412
maize	-76.25	3.75	dyna	all	timely adapt.	13.5337055554671
maize	-76.25	3.75	dyna	all	timely adapt.	13.5337055554671
maize	-76.25	4.25	dyna	all	timely adapt.	13.0398358422588
maize	-76.25	4.25	dyna	all	timely adapt.	13.0398358422588
maize	-76.25	4.75	dyna	all	timely adapt.	15.012355462716
maize	-76.25	4.75	dyna	all	timely adapt.	15.012355462716
maize	-75.75	-14.25	dyna	all	timely adapt.	11.0505880567177
maize	-75.75	-13.75	dyna	all	timely adapt.	16.3142017283191
maize	-75.75	-13.75	dyna	all	timely adapt.	16.3142017283191
maize	-75.75	-13.25	dyna	all	timely adapt.	35
maize	-75.75	-13.25	dyna	all	timely adapt.	35
maize	-75.75	-12.75	dyna	all	timely adapt.	35
maize	-75.75	-12.75	dyna	all	timely adapt.	35
maize	-75.75	-12.25	dyna	all	timely adapt.	35
maize	-75.75	-12.25	dyna	all	timely adapt.	35
maize	-75.75	-11.75	dyna	all	timely adapt.	4.70708665766649
maize	-75.75	-11.75	dyna	all	timely adapt.	4.70708665766649
maize	-75.75	-11.25	dyna	all	timely adapt.	35
maize	-75.75	-11.25	dyna	all	timely adapt.	35
maize	-75.75	-9.75	dyna	all	timely adapt.	16.3648529059666
maize	-75.75	-9.75	dyna	all	timely adapt.	16.3648529059666
maize	-75.25	-14.25	dyna	all	timely adapt.	28.9274406054579
maize	-75.25	-14.25	dyna	all	timely adapt.	28.9274406054579
maize	-75.25	-13.75	dyna	all	timely adapt.	35
maize	-75.25	-13.75	dyna	all	timely adapt.	35
maize	-75.25	-13.25	dyna	all	timely adapt.	35
maize	-75.25	-13.25	dyna	all	timely adapt.	35
maize	-75.25	-12.75	dyna	all	timely adapt.	35
maize	-75.25	-12.75	dyna	all	timely adapt.	35
maize	-75.25	-12.25	dyna	all	timely adapt.	35
maize	-75.25	-12.25	dyna	all	timely adapt.	35
maize	-75.25	-11.75	dyna	all	timely adapt.	35
maize	-75.25	-11.75	dyna	all	timely adapt.	35
maize	-75.25	2.75	dyna	all	timely adapt.	3.38671474008437
maize	-75.25	2.75	dyna	all	timely adapt.	3.38671474008437
maize	-75.25	3.25	dyna	all	timely adapt.	2.88609648020477
maize	-75.25	3.25	dyna	all	timely adapt.	2.88609648020477
maize	-75.25	3.75	dyna	all	timely adapt.	4.26297200080286
maize	-75.25	3.75	dyna	all	timely adapt.	4.26297200080286
maize	-75.25	4.25	dyna	all	timely adapt.	12.4206604177129
maize	-75.25	4.25	dyna	all	timely adapt.	12.4206604177129
maize	-74.75	-14.25	dyna	all	timely adapt.	35
maize	-74.75	-14.25	dyna	all	timely adapt.	35
maize	-74.75	-13.75	dyna	all	timely adapt.	35
maize	-74.75	-13.75	dyna	all	timely adapt.	35
maize	-74.75	-13.25	dyna	all	timely adapt.	35
maize	-74.75	-13.25	dyna	all	timely adapt.	35
maize	-74.75	-12.75	dyna	all	timely adapt.	35
maize	-74.75	-12.75	dyna	all	timely adapt.	35
maize	-74.75	-12.25	dyna	all	timely adapt.	19.4713596704573
maize	-74.75	-12.25	dyna	all	timely adapt.	19.4713596704573
maize	-74.75	4.25	dyna	all	timely adapt.	7.58790302228759
maize	-74.75	4.75	dyna	all	timely adapt.	8.38103656889246
maize	-74.75	4.75	dyna	all	timely adapt.	8.38103656889246
maize	-74.75	39.75	dyna	all	timely adapt.	21.5601078852011
maize	-74.75	39.75	dyna	all	timely adapt.	21.5601078852011
maize	-74.25	-14.75	dyna	all	timely adapt.	35
maize	-74.25	-14.75	dyna	all	timely adapt.	35
maize	-74.25	-14.25	dyna	all	timely adapt.	35
maize	-74.25	-14.25	dyna	all	timely adapt.	35
maize	-74.25	-13.75	dyna	all	timely adapt.	35
maize	-74.25	-13.75	dyna	all	timely adapt.	35
maize	-74.25	-13.25	dyna	all	timely adapt.	35
maize	-74.25	-13.25	dyna	all	timely adapt.	35
maize	-74.25	-12.75	dyna	all	timely adapt.	33.3898333181091
maize	-74.25	-12.75	dyna	all	timely adapt.	33.3898333181091
maize	-74.25	10.75	dyna	all	timely adapt.	9.16571988816738
maize	-74.25	10.75	dyna	all	timely adapt.	9.16571988816738
maize	-73.75	-15.25	dyna	all	timely adapt.	35
maize	-73.75	-15.25	dyna	all	timely adapt.	35
maize	-73.75	-14.25	dyna	all	timely adapt.	35
maize	-73.75	-14.25	dyna	all	timely adapt.	35
maize	-73.75	-13.75	dyna	all	timely adapt.	35
maize	-73.75	-13.75	dyna	all	timely adapt.	35
maize	-73.75	-13.25	dyna	all	timely adapt.	17.035949366057
maize	-73.75	-13.25	dyna	all	timely adapt.	17.035949366057
maize	-73.75	18.25	dyna	all	timely adapt.	8.41594184375819
maize	-73.75	18.25	dyna	all	timely adapt.	8.41594184375819
maize	-73.25	-15.25	dyna	all	timely adapt.	35
maize	-73.25	-15.25	dyna	all	timely adapt.	35
maize	-73.25	-14.75	dyna	all	timely adapt.	-1
maize	-73.25	-14.75	dyna	all	timely adapt.	-1
maize	-73.25	-14.25	dyna	all	timely adapt.	35
maize	-73.25	-14.25	dyna	all	timely adapt.	35
maize	-73.25	-13.75	dyna	all	timely adapt.	35
maize	-73.25	-13.75	dyna	all	timely adapt.	35
maize	-73.25	-13.25	dyna	all	timely adapt.	28.1759848516911
maize	-73.25	-13.25	dyna	all	timely adapt.	28.1759848516911
maize	-72.75	-15.75	dyna	all	timely adapt.	35
maize	-72.75	-15.75	dyna	all	timely adapt.	35
maize	-72.75	-13.75	dyna	all	timely adapt.	35
maize	-72.75	-13.75	dyna	all	timely adapt.	35
maize	-72.75	-13.25	dyna	all	timely adapt.	35
maize	-72.75	-13.25	dyna	all	timely adapt.	35
maize	-72.75	9.25	dyna	all	timely adapt.	7.3008008168019
maize	-72.75	9.25	dyna	all	timely adapt.	7.3008008168019
maize	-72.75	9.75	dyna	all	timely adapt.	9.3199278635775
maize	-72.75	9.75	dyna	all	timely adapt.	9.3199278635775
maize	-72.75	19.25	dyna	all	timely adapt.	8.09081127691249
maize	-72.75	19.25	dyna	all	timely adapt.	8.09081127691249
maize	-72.75	19.75	dyna	all	timely adapt.	3.64460956663343
maize	-72.75	19.75	dyna	all	timely adapt.	3.64460956663343
maize	-72.25	-16.25	dyna	all	timely adapt.	21.2461276892914
maize	-72.25	-16.25	dyna	all	timely adapt.	21.2461276892914
maize	-72.25	-15.75	dyna	all	timely adapt.	35
maize	-72.25	-15.75	dyna	all	timely adapt.	35
maize	-72.25	-13.75	dyna	all	timely adapt.	35
maize	-72.25	-13.75	dyna	all	timely adapt.	35
maize	-72.25	-13.25	dyna	all	timely adapt.	35
maize	-72.25	-13.25	dyna	all	timely adapt.	35
maize	-72.25	8.75	dyna	all	timely adapt.	10.0777814898928
maize	-72.25	8.75	dyna	all	timely adapt.	10.0777814898928
maize	-72.25	9.75	dyna	all	timely adapt.	6.75030437679
maize	-72.25	9.75	dyna	all	timely adapt.	6.75030437679
maize	-72.25	10.25	dyna	all	timely adapt.	9.85332231494675
maize	-72.25	10.75	dyna	all	timely adapt.	9.87562524712866
maize	-72.25	10.75	dyna	all	timely adapt.	9.87562524712866
maize	-72.25	11.25	dyna	all	timely adapt.	8.27297326440688
maize	-72.25	11.25	dyna	all	timely adapt.	8.27297326440688
maize	-72.25	18.75	dyna	all	timely adapt.	15.7586304955132
maize	-72.25	18.75	dyna	all	timely adapt.	15.7586304955132
maize	-71.75	-16.75	dyna	all	timely adapt.	9.36930176561005
maize	-71.75	-16.25	dyna	all	timely adapt.	27.7604220177502
maize	-71.75	-16.25	dyna	all	timely adapt.	27.7604220177502
maize	-71.75	-15.75	dyna	all	timely adapt.	35
maize	-71.75	-14.25	dyna	all	timely adapt.	35
maize	-71.75	-14.25	dyna	all	timely adapt.	35
maize	-71.75	-13.75	dyna	all	timely adapt.	35
maize	-71.75	-13.75	dyna	all	timely adapt.	35
maize	-71.75	-13.25	dyna	all	timely adapt.	35
maize	-71.75	-13.25	dyna	all	timely adapt.	35
maize	-71.75	8.75	dyna	all	timely adapt.	10.3020641810181
maize	-71.75	10.25	dyna	all	timely adapt.	8.47420344501324
maize	-71.75	10.75	dyna	all	timely adapt.	8.94976887312459
maize	-71.75	19.75	dyna	all	timely adapt.	35
maize	-71.75	19.75	dyna	all	timely adapt.	35
maize	-71.25	-35.25	dyna	all	timely adapt.	24.727094445096
maize	-71.25	-35.25	dyna	all	timely adapt.	24.727094445096
maize	-71.25	-34.75	dyna	all	timely adapt.	23.7246714610252
maize	-71.25	-34.75	dyna	all	timely adapt.	23.7246714610252
maize	-71.25	-16.75	dyna	all	timely adapt.	18.7948715310061
maize	-71.25	-16.25	dyna	all	timely adapt.	11.3751960949208
maize	-71.25	-13.75	dyna	all	timely adapt.	3.19149425035333
maize	-71.25	-13.75	dyna	all	timely adapt.	3.19149425035333
maize	-71.25	8.75	dyna	all	timely adapt.	22.0524313113087
maize	-71.25	8.75	dyna	all	timely adapt.	22.0524313113087
maize	-71.25	9.25	dyna	all	timely adapt.	14.0766094568463
maize	-71.25	9.25	dyna	all	timely adapt.	14.0766094568463
maize	-71.25	10.25	dyna	all	timely adapt.	8.38141924662132
maize	-71.25	10.75	dyna	all	timely adapt.	8.93418909330876
maize	-71.25	10.75	dyna	all	timely adapt.	8.93418909330876
maize	-70.75	-16.75	dyna	all	timely adapt.	35
maize	-70.75	-16.75	dyna	all	timely adapt.	35
maize	-70.75	-16.25	dyna	all	timely adapt.	-1
maize	-70.75	-16.25	dyna	all	timely adapt.	-1
maize	-70.75	-13.75	dyna	all	timely adapt.	35
maize	-70.75	-13.75	dyna	all	timely adapt.	35
maize	-70.75	9.25	dyna	all	timely adapt.	29.7938699213687
maize	-70.75	9.25	dyna	all	timely adapt.	29.7938699213687
maize	-70.75	9.75	dyna	all	timely adapt.	9.3465964765764
maize	-70.75	9.75	dyna	all	timely adapt.	9.3465964765764
maize	-70.75	10.25	dyna	all	timely adapt.	9.05931558895914
maize	-70.75	10.25	dyna	all	timely adapt.	9.05931558895914
maize	-70.25	-17.25	dyna	all	timely adapt.	35
maize	-70.25	-17.25	dyna	all	timely adapt.	35
maize	-70.25	8.75	dyna	all	timely adapt.	12.4312063993554
maize	-70.25	8.75	dyna	all	timely adapt.	12.4312063993554
maize	-70.25	9.25	dyna	all	timely adapt.	9.18819297315155
maize	-70.25	9.25	dyna	all	timely adapt.	9.18819297315155
maize	-70.25	9.75	dyna	all	timely adapt.	11.1439389920447
maize	-70.25	9.75	dyna	all	timely adapt.	11.1439389920447
maize	-70.25	10.25	dyna	all	timely adapt.	9.26668233131986
maize	-70.25	10.25	dyna	all	timely adapt.	9.26668233131986
maize	-69.75	8.75	dyna	all	timely adapt.	19.9198004835486
maize	-69.75	8.75	dyna	all	timely adapt.	19.9198004835486
maize	-69.75	9.25	dyna	all	timely adapt.	11.4624783042915
maize	-69.75	9.25	dyna	all	timely adapt.	11.4624783042915
maize	-69.75	10.75	dyna	all	timely adapt.	9.47772207609418
maize	-69.75	10.75	dyna	all	timely adapt.	9.47772207609418
maize	-69.75	11.25	dyna	all	timely adapt.	6.73907839922801
maize	-69.75	11.25	dyna	all	timely adapt.	6.73907839922801
maize	-69.25	8.75	dyna	all	timely adapt.	18.7889938805023
maize	-69.25	8.75	dyna	all	timely adapt.	18.7889938805023
maize	-69.25	9.25	dyna	all	timely adapt.	12.1475672347585
maize	-69.25	9.25	dyna	all	timely adapt.	12.1475672347585
maize	-69.25	9.75	dyna	all	timely adapt.	7.99955058460145
maize	-69.25	9.75	dyna	all	timely adapt.	7.99955058460145
maize	-69.25	10.25	dyna	all	timely adapt.	9.44431379154474
maize	-69.25	10.25	dyna	all	timely adapt.	9.44431379154474
maize	-69.25	10.75	dyna	all	timely adapt.	10.4877392429252
maize	-69.25	10.75	dyna	all	timely adapt.	10.4877392429252
maize	-68.75	-16.25	dyna	all	timely adapt.	35
maize	-68.75	-15.75	dyna	all	timely adapt.	35
maize	-68.75	-15.75	dyna	all	timely adapt.	35
maize	-68.75	9.25	dyna	all	timely adapt.	10.886799327742
maize	-68.75	9.25	dyna	all	timely adapt.	10.886799327742
maize	-68.75	9.75	dyna	all	timely adapt.	9.33494465038462
maize	-68.75	9.75	dyna	all	timely adapt.	9.33494465038462
maize	-68.75	10.25	dyna	all	timely adapt.	9.11722322626113
maize	-68.75	10.25	dyna	all	timely adapt.	9.11722322626113
maize	-68.25	-16.75	dyna	all	timely adapt.	35
maize	-68.25	-16.75	dyna	all	timely adapt.	35
maize	-68.25	-16.25	dyna	all	timely adapt.	35
maize	-68.25	-16.25	dyna	all	timely adapt.	35
maize	-68.25	8.75	dyna	all	timely adapt.	11.7851721095448
maize	-68.25	8.75	dyna	all	timely adapt.	11.7851721095448
maize	-68.25	10.25	dyna	all	timely adapt.	8.42254735905337
maize	-68.25	10.25	dyna	all	timely adapt.	8.42254735905337
maize	-67.75	-37.75	dyna	all	timely adapt.	12.3387271311266
maize	-67.75	-17.75	dyna	all	timely adapt.	25.7929334212965
maize	-67.75	-17.75	dyna	all	timely adapt.	25.7929334212965
maize	-67.75	-17.25	dyna	all	timely adapt.	35
maize	-67.75	-17.25	dyna	all	timely adapt.	35
maize	-67.75	8.75	dyna	all	timely adapt.	16.4500939731176
maize	-67.75	8.75	dyna	all	timely adapt.	16.4500939731176
maize	-67.75	9.25	dyna	all	timely adapt.	22.7500865746963
maize	-67.75	9.25	dyna	all	timely adapt.	22.7500865746963
maize	-67.75	10.25	dyna	all	timely adapt.	10.2911234168794
maize	-67.75	10.25	dyna	all	timely adapt.	10.2911234168794
maize	-67.25	-17.75	dyna	all	timely adapt.	35
maize	-67.25	8.75	dyna	all	timely adapt.	12.52877645103
maize	-67.25	8.75	dyna	all	timely adapt.	12.52877645103
maize	-67.25	9.25	dyna	all	timely adapt.	19.3139527686966
maize	-67.25	9.25	dyna	all	timely adapt.	19.3139527686966
maize	-67.25	9.75	dyna	all	timely adapt.	8.2916909775598
maize	-67.25	9.75	dyna	all	timely adapt.	8.2916909775598
maize	-67.25	10.25	dyna	all	timely adapt.	10.3209830888597
maize	-67.25	10.25	dyna	all	timely adapt.	10.3209830888597
maize	-66.75	-29.25	dyna	all	timely adapt.	4.43444806040072
maize	-66.75	-18.75	dyna	all	timely adapt.	35
maize	-66.25	-33.25	dyna	all	timely adapt.	1.78540067450468
maize	-66.25	-33.25	dyna	all	timely adapt.	1.78540067450468
maize	-66.25	-17.75	dyna	all	timely adapt.	8.19188402040385
maize	-66.25	-17.75	dyna	all	timely adapt.	8.19188402040385
maize	-66.25	-17.25	dyna	all	timely adapt.	35
maize	-66.25	-17.25	dyna	all	timely adapt.	35
maize	-66.25	9.75	dyna	all	timely adapt.	9.47763817559074
maize	-66.25	9.75	dyna	all	timely adapt.	9.47763817559074
maize	-65.75	-39.25	dyna	all	timely adapt.	10.2332641282809
maize	-65.75	-33.75	dyna	all	timely adapt.	2.38255328126082
maize	-65.75	-33.75	dyna	all	timely adapt.	2.38255328126082
maize	-65.75	-33.25	dyna	all	timely adapt.	4.02698205225386
maize	-65.75	-33.25	dyna	all	timely adapt.	4.02698205225386
maize	-65.75	-32.25	dyna	all	timely adapt.	1.27543024743895
maize	-65.75	-32.25	dyna	all	timely adapt.	1.27543024743895
maize	-65.75	-28.75	dyna	all	timely adapt.	7.84256575901436
maize	-65.75	-28.75	dyna	all	timely adapt.	7.84256575901436
maize	-65.75	-28.25	dyna	all	timely adapt.	2.88548463912913
maize	-65.75	-28.25	dyna	all	timely adapt.	2.88548463912913
maize	-65.75	-27.75	dyna	all	timely adapt.	12.7145012066123
maize	-65.75	-27.75	dyna	all	timely adapt.	12.7145012066123
maize	-65.75	-25.25	dyna	all	timely adapt.	35
maize	-65.75	-25.25	dyna	all	timely adapt.	35
maize	-65.75	-24.75	dyna	all	timely adapt.	35
maize	-65.75	-24.75	dyna	all	timely adapt.	35
maize	-65.75	-19.75	dyna	all	timely adapt.	35
maize	-65.75	-19.75	dyna	all	timely adapt.	35
maize	-65.75	-17.75	dyna	all	timely adapt.	30.7429533569387
maize	-65.75	-17.75	dyna	all	timely adapt.	30.7429533569387
maize	-65.75	-17.25	dyna	all	timely adapt.	19.96609132495
maize	-65.75	-17.25	dyna	all	timely adapt.	19.96609132495
maize	-65.25	-33.75	dyna	all	timely adapt.	4.68575565341361
maize	-65.25	-33.75	dyna	all	timely adapt.	4.68575565341361
maize	-65.25	-32.25	dyna	all	timely adapt.	2.19502267825667
maize	-65.25	-32.25	dyna	all	timely adapt.	2.19502267825667
maize	-65.25	-31.75	dyna	all	timely adapt.	1.11100563758249
maize	-65.25	-31.75	dyna	all	timely adapt.	1.11100563758249
maize	-65.25	-28.75	dyna	all	timely adapt.	6.2323280150734
maize	-65.25	-28.25	dyna	all	timely adapt.	7.62536302731184
maize	-65.25	-28.25	dyna	all	timely adapt.	7.62536302731184
maize	-65.25	-26.75	dyna	all	timely adapt.	10.2840305442382
maize	-65.25	-26.75	dyna	all	timely adapt.	10.2840305442382
maize	-65.25	-26.25	dyna	all	timely adapt.	24.6676284347851
maize	-65.25	-26.25	dyna	all	timely adapt.	24.6676284347851
maize	-65.25	-25.25	dyna	all	timely adapt.	12.1842649710446
maize	-65.25	-25.25	dyna	all	timely adapt.	12.1842649710446
maize	-65.25	-24.75	dyna	all	timely adapt.	20.910255068984
maize	-65.25	-24.75	dyna	all	timely adapt.	20.910255068984
maize	-65.25	-24.25	dyna	all	timely adapt.	30.4994670446709
maize	-65.25	-24.25	dyna	all	timely adapt.	30.4994670446709
maize	-65.25	-19.75	dyna	all	timely adapt.	24.0641084112014
maize	-65.25	-19.75	dyna	all	timely adapt.	24.0641084112014
maize	-65.25	-17.75	dyna	all	timely adapt.	26.0996980663225
maize	-65.25	-17.75	dyna	all	timely adapt.	26.0996980663225
maize	-65.25	9.75	dyna	all	timely adapt.	9.10309231149253
maize	-65.25	9.75	dyna	all	timely adapt.	9.10309231149253
maize	-64.75	-30.75	dyna	all	timely adapt.	0.156735796873414
maize	-64.75	-30.75	dyna	all	timely adapt.	0.156735796873414
maize	-64.75	-26.75	dyna	all	timely adapt.	14.9995678396521
maize	-64.75	-26.75	dyna	all	timely adapt.	14.9995678396521
maize	-64.75	-25.25	dyna	all	timely adapt.	12.1572915022918
maize	-64.75	-25.25	dyna	all	timely adapt.	12.1572915022918
maize	-64.75	-24.25	dyna	all	timely adapt.	19.732777400691
maize	-64.75	-24.25	dyna	all	timely adapt.	19.732777400691
maize	-64.75	-21.75	dyna	all	timely adapt.	25.0020699424595
maize	-64.75	-21.75	dyna	all	timely adapt.	25.0020699424595
maize	-64.75	-21.25	dyna	all	timely adapt.	13.4403969767386
maize	-64.75	-21.25	dyna	all	timely adapt.	13.4403969767386
maize	-64.75	-20.75	dyna	all	timely adapt.	16.308050677991
maize	-64.75	-20.75	dyna	all	timely adapt.	16.308050677991
maize	-64.75	-19.25	dyna	all	timely adapt.	15.9074803882872
maize	-64.75	-19.25	dyna	all	timely adapt.	15.9074803882872
maize	-64.75	-17.75	dyna	all	timely adapt.	27.523886094849
maize	-64.75	-17.75	dyna	all	timely adapt.	27.523886094849
maize	-64.25	-32.25	dyna	all	timely adapt.	3.45636167963682
maize	-64.25	-32.25	dyna	all	timely adapt.	3.45636167963682
maize	-64.25	-31.75	dyna	all	timely adapt.	4.36540418209826
maize	-64.25	-31.75	dyna	all	timely adapt.	4.36540418209826
maize	-64.25	-31.25	dyna	all	timely adapt.	6.30123558510966
maize	-64.25	-31.25	dyna	all	timely adapt.	6.30123558510966
maize	-64.25	-30.75	dyna	all	timely adapt.	5.01679217157537
maize	-64.25	-30.75	dyna	all	timely adapt.	5.01679217157537
maize	-64.25	-28.25	dyna	all	timely adapt.	8.84556017640005
maize	-64.25	-28.25	dyna	all	timely adapt.	8.84556017640005
maize	-64.25	-27.75	dyna	all	timely adapt.	9.03313669434451
maize	-64.25	-27.75	dyna	all	timely adapt.	9.03313669434451
maize	-64.25	-26.25	dyna	all	timely adapt.	14.6593145025304
maize	-64.25	-26.25	dyna	all	timely adapt.	14.6593145025304
maize	-64.25	-25.25	dyna	all	timely adapt.	14.8878678818744
maize	-64.25	-25.25	dyna	all	timely adapt.	14.8878678818744
maize	-64.25	-24.75	dyna	all	timely adapt.	11.4890134635805
maize	-64.25	-24.75	dyna	all	timely adapt.	11.4890134635805
maize	-64.25	-24.25	dyna	all	timely adapt.	15.3319452338763
maize	-64.25	-24.25	dyna	all	timely adapt.	15.3319452338763
maize	-64.25	8.25	dyna	all	timely adapt.	9.97097941026821
maize	-63.75	-32.25	dyna	all	timely adapt.	0.432086951041665
maize	-63.75	-32.25	dyna	all	timely adapt.	0.432086951041665
maize	-63.75	-31.75	dyna	all	timely adapt.	2.68887916045478
maize	-63.75	-31.75	dyna	all	timely adapt.	2.68887916045478
maize	-63.75	-28.25	dyna	all	timely adapt.	10.0273288469375
maize	-63.75	-28.25	dyna	all	timely adapt.	10.0273288469375
maize	-63.75	-27.75	dyna	all	timely adapt.	8.09025524308731
maize	-63.75	-27.75	dyna	all	timely adapt.	8.09025524308731
maize	-63.75	-25.25	dyna	all	timely adapt.	11.7002583793458
maize	-63.75	-25.25	dyna	all	timely adapt.	11.7002583793458
maize	-63.75	-24.75	dyna	all	timely adapt.	8.58929617275691
maize	-63.75	-24.75	dyna	all	timely adapt.	8.58929617275691
maize	-63.75	-24.25	dyna	all	timely adapt.	8.24448224343129
maize	-63.75	-24.25	dyna	all	timely adapt.	8.24448224343129
maize	-63.75	-21.25	dyna	all	timely adapt.	11.1617502840214
maize	-63.75	-21.25	dyna	all	timely adapt.	11.1617502840214
maize	-63.25	-40.75	dyna	all	timely adapt.	10.719117834283
maize	-63.25	-21.25	dyna	all	timely adapt.	18.9711844302261
maize	-63.25	-21.25	dyna	all	timely adapt.	18.9711844302261
maize	-63.25	-18.75	dyna	all	timely adapt.	12.995812237682
maize	-63.25	-18.75	dyna	all	timely adapt.	12.995812237682
maize	-63.25	-18.25	dyna	all	timely adapt.	18.2648006573045
maize	-63.25	-18.25	dyna	all	timely adapt.	18.2648006573045
maize	-63.25	9.75	dyna	all	timely adapt.	9.56188255334723
maize	-63.25	9.75	dyna	all	timely adapt.	9.56188255334723
maize	-63.25	10.25	dyna	all	timely adapt.	10.7720056704988
maize	-63.25	10.25	dyna	all	timely adapt.	10.7720056704988
maize	-63.25	10.75	dyna	all	timely adapt.	7.84716225872031
maize	-63.25	10.75	dyna	all	timely adapt.	7.84716225872031
maize	-62.75	-39.25	dyna	all	timely adapt.	13.9644831973098
maize	-62.75	-39.25	dyna	all	timely adapt.	13.9644831973098
maize	-62.75	-28.75	dyna	all	timely adapt.	6.3076000438429
maize	-62.75	-28.75	dyna	all	timely adapt.	6.3076000438429
maize	-62.25	-34.25	dyna	all	timely adapt.	8.58691289639204
maize	-62.25	-34.25	dyna	all	timely adapt.	8.58691289639204
maize	-62.25	-33.75	dyna	all	timely adapt.	5.06582395415272
maize	-62.25	-33.75	dyna	all	timely adapt.	5.06582395415272
maize	-61.75	-34.25	dyna	all	timely adapt.	3.52459240061467
maize	-61.75	-34.25	dyna	all	timely adapt.	3.52459240061467
maize	-61.75	-33.75	dyna	all	timely adapt.	3.46529900806381
maize	-61.75	-33.75	dyna	all	timely adapt.	3.46529900806381
maize	-60.75	-34.25	dyna	all	timely adapt.	-1
maize	-60.75	-34.25	dyna	all	timely adapt.	-1
maize	-60.25	-37.75	dyna	all	timely adapt.	12.98939736667
maize	-60.25	-37.75	dyna	all	timely adapt.	12.98939736667
maize	-60.25	-34.25	dyna	all	timely adapt.	-1
maize	-60.25	-34.25	dyna	all	timely adapt.	-1
maize	-60.25	-33.75	dyna	all	timely adapt.	10.4954643549412
maize	-60.25	-33.75	dyna	all	timely adapt.	10.4954643549412
maize	-59.75	-33.75	dyna	all	timely adapt.	2.5392340296261
maize	-59.75	-33.75	dyna	all	timely adapt.	2.5392340296261
maize	-59.75	-30.75	dyna	all	timely adapt.	9.199514848391
maize	-59.75	-30.75	dyna	all	timely adapt.	9.199514848391
maize	-59.25	-31.75	dyna	all	timely adapt.	24.7858028530994
maize	-59.25	-31.75	dyna	all	timely adapt.	24.7858028530994
maize	-59.25	-30.75	dyna	all	timely adapt.	7.96233035381515
maize	-59.25	-30.75	dyna	all	timely adapt.	7.96233035381515
maize	-59.25	-30.25	dyna	all	timely adapt.	9.09811846738875
maize	-59.25	-30.25	dyna	all	timely adapt.	9.09811846738875
maize	-58.75	-34.75	dyna	all	timely adapt.	3.37359550182943
maize	-58.75	-34.75	dyna	all	timely adapt.	3.37359550182943
maize	-58.75	-31.75	dyna	all	timely adapt.	20.7944964116903
maize	-58.75	-31.75	dyna	all	timely adapt.	20.7944964116903
maize	-58.75	-31.25	dyna	all	timely adapt.	2.26547008480834
maize	-58.75	-31.25	dyna	all	timely adapt.	2.26547008480834
maize	-58.25	-32.25	dyna	all	timely adapt.	3.26600477007845
maize	-58.25	-32.25	dyna	all	timely adapt.	3.26600477007845
maize	-58.25	-31.75	dyna	all	timely adapt.	3.87844753037985
maize	-58.25	-31.75	dyna	all	timely adapt.	3.87844753037985
maize	-58.25	-31.25	dyna	all	timely adapt.	4.7563959817702
maize	-58.25	-31.25	dyna	all	timely adapt.	4.7563959817702
maize	-57.75	-38.25	dyna	all	timely adapt.	9.83505763640979
maize	-57.75	-38.25	dyna	all	timely adapt.	9.83505763640979
maize	-57.75	-37.75	dyna	all	timely adapt.	10.4728049345564
maize	-57.75	-37.75	dyna	all	timely adapt.	10.4728049345564
maize	-57.75	-35.25	dyna	all	timely adapt.	5.66584025666772
maize	-57.75	-35.25	dyna	all	timely adapt.	5.66584025666772
maize	-56.25	-34.75	dyna	all	timely adapt.	3.72814605014599
maize	-56.25	-34.75	dyna	all	timely adapt.	3.72814605014599
maize	-55.25	-22.25	dyna	all	timely adapt.	20.0623377101519
maize	-55.25	-22.25	dyna	all	timely adapt.	20.0623377101519
maize	-54.75	-22.25	dyna	all	timely adapt.	15.0021630086438
maize	-54.75	-22.25	dyna	all	timely adapt.	15.0021630086438
maize	-54.75	-21.75	dyna	all	timely adapt.	6.16029093391864
maize	-54.75	-21.75	dyna	all	timely adapt.	6.16029093391864
maize	-54.25	-24.25	dyna	all	timely adapt.	14.6850668844818
maize	-54.25	-24.25	dyna	all	timely adapt.	14.6850668844818
maize	-53.75	-32.25	dyna	all	timely adapt.	0.498475549137885
maize	-53.75	-32.25	dyna	all	timely adapt.	0.498475549137885
maize	-53.25	-29.75	dyna	all	timely adapt.	16.3580179808557
maize	-53.25	-29.75	dyna	all	timely adapt.	16.3580179808557
maize	-52.75	-31.75	dyna	all	timely adapt.	5.1491981217986
maize	-52.75	-31.75	dyna	all	timely adapt.	5.1491981217986
maize	-52.75	-29.75	dyna	all	timely adapt.	17.0405026578694
maize	-52.75	-29.75	dyna	all	timely adapt.	17.0405026578694
maize	-52.25	-29.75	dyna	all	timely adapt.	17.5970482271221
maize	-52.25	-29.75	dyna	all	timely adapt.	17.5970482271221
maize	-52.25	-23.75	dyna	all	timely adapt.	17.1525532828795
maize	-52.25	-23.75	dyna	all	timely adapt.	17.1525532828795
maize	-52.25	-23.25	dyna	all	timely adapt.	18.0910707682169
maize	-52.25	-23.25	dyna	all	timely adapt.	18.0910707682169
maize	-51.75	-31.25	dyna	all	timely adapt.	6.41567242257357
maize	-51.75	-31.25	dyna	all	timely adapt.	6.41567242257357
maize	-51.75	-23.75	dyna	all	timely adapt.	17.5171346767392
maize	-51.75	-23.75	dyna	all	timely adapt.	17.5171346767392
maize	-50.75	-22.75	dyna	all	timely adapt.	12.055495345791
maize	-50.75	-22.75	dyna	all	timely adapt.	12.055495345791
maize	-50.75	-21.75	dyna	all	timely adapt.	15.0897775141629
maize	-50.75	-21.75	dyna	all	timely adapt.	15.0897775141629
maize	-50.75	-20.75	dyna	all	timely adapt.	14.6792468318852
maize	-50.75	-20.75	dyna	all	timely adapt.	14.6792468318852
maize	-50.75	-17.75	dyna	all	timely adapt.	12.8603192258636
maize	-50.75	-17.75	dyna	all	timely adapt.	12.8603192258636
maize	-50.25	-23.25	dyna	all	timely adapt.	9.81117430924509
maize	-50.25	-23.25	dyna	all	timely adapt.	9.81117430924509
maize	-50.25	-22.75	dyna	all	timely adapt.	12.3666804804962
maize	-50.25	-22.75	dyna	all	timely adapt.	12.3666804804962
maize	-50.25	-21.75	dyna	all	timely adapt.	14.0421536011462
maize	-50.25	-21.75	dyna	all	timely adapt.	14.0421536011462
maize	-50.25	-21.25	dyna	all	timely adapt.	12.8590778963451
maize	-50.25	-21.25	dyna	all	timely adapt.	12.8590778963451
maize	-50.25	-17.25	dyna	all	timely adapt.	13.3534513431719
maize	-50.25	-17.25	dyna	all	timely adapt.	13.3534513431719
maize	-50.25	-16.75	dyna	all	timely adapt.	11.5789997410261
maize	-50.25	-16.75	dyna	all	timely adapt.	11.5789997410261
maize	-49.75	-28.75	dyna	all	timely adapt.	0.125666517792805
maize	-49.75	-28.75	dyna	all	timely adapt.	0.125666517792805
maize	-49.75	-27.25	dyna	all	timely adapt.	13.0435936433755
maize	-49.75	-27.25	dyna	all	timely adapt.	13.0435936433755
maize	-49.75	-23.75	dyna	all	timely adapt.	4.42925643579346
maize	-49.75	-23.75	dyna	all	timely adapt.	4.42925643579346
maize	-49.75	-21.25	dyna	all	timely adapt.	13.1678080901846
maize	-49.75	-21.25	dyna	all	timely adapt.	13.1678080901846
maize	-49.75	-17.75	dyna	all	timely adapt.	10.9969785414525
maize	-49.75	-17.75	dyna	all	timely adapt.	10.9969785414525
maize	-49.75	-15.25	dyna	all	timely adapt.	11.16420602204
maize	-49.75	-15.25	dyna	all	timely adapt.	11.16420602204
maize	-49.25	-23.75	dyna	all	timely adapt.	10.339569778709
maize	-49.25	-23.75	dyna	all	timely adapt.	10.339569778709
maize	-49.25	-23.25	dyna	all	timely adapt.	8.49284358799861
maize	-49.25	-23.25	dyna	all	timely adapt.	8.49284358799861
maize	-49.25	-20.25	dyna	all	timely adapt.	15.378110698163
maize	-49.25	-20.25	dyna	all	timely adapt.	15.378110698163
maize	-49.25	-18.75	dyna	all	timely adapt.	13.122348403247
maize	-49.25	-18.75	dyna	all	timely adapt.	13.122348403247
maize	-49.25	-16.25	dyna	all	timely adapt.	10.6764531553382
maize	-49.25	-16.25	dyna	all	timely adapt.	10.6764531553382
maize	-49.25	-15.25	dyna	all	timely adapt.	18.3413800231935
maize	-49.25	-15.25	dyna	all	timely adapt.	18.3413800231935
maize	-48.75	-24.25	dyna	all	timely adapt.	6.89166876861735
maize	-48.75	-24.25	dyna	all	timely adapt.	6.89166876861735
maize	-48.75	-23.75	dyna	all	timely adapt.	9.63129618389926
maize	-48.75	-23.75	dyna	all	timely adapt.	9.63129618389926
maize	-48.75	-23.25	dyna	all	timely adapt.	12.9729981198456
maize	-48.75	-23.25	dyna	all	timely adapt.	12.9729981198456
maize	-48.75	-22.75	dyna	all	timely adapt.	24.0825774923788
maize	-48.75	-22.75	dyna	all	timely adapt.	24.0825774923788
maize	-48.75	-22.25	dyna	all	timely adapt.	21.9448300378248
maize	-48.75	-22.25	dyna	all	timely adapt.	21.9448300378248
maize	-48.75	-20.75	dyna	all	timely adapt.	17.4233257573332
maize	-48.75	-20.75	dyna	all	timely adapt.	17.4233257573332
maize	-48.75	-20.25	dyna	all	timely adapt.	11.9610806392217
maize	-48.75	-20.25	dyna	all	timely adapt.	11.9610806392217
maize	-48.25	-24.25	dyna	all	timely adapt.	5.91914209613449
maize	-48.25	-24.25	dyna	all	timely adapt.	5.91914209613449
maize	-48.25	-23.75	dyna	all	timely adapt.	12.7845826282487
maize	-48.25	-23.75	dyna	all	timely adapt.	12.7845826282487
maize	-48.25	-20.75	dyna	all	timely adapt.	25.1509900545801
maize	-48.25	-20.75	dyna	all	timely adapt.	25.1509900545801
maize	-48.25	-20.25	dyna	all	timely adapt.	15.2677124148822
maize	-48.25	-20.25	dyna	all	timely adapt.	15.2677124148822
maize	-48.25	-18.75	dyna	all	timely adapt.	12.9494553325921
maize	-48.25	-18.75	dyna	all	timely adapt.	12.9494553325921
maize	-48.25	-18.25	dyna	all	timely adapt.	11.4350511236334
maize	-48.25	-18.25	dyna	all	timely adapt.	11.4350511236334
maize	-47.75	-23.75	dyna	all	timely adapt.	14.0730491844035
maize	-47.75	-23.75	dyna	all	timely adapt.	14.0730491844035
maize	-47.75	-21.75	dyna	all	timely adapt.	22.38839278318
maize	-47.75	-21.75	dyna	all	timely adapt.	22.38839278318
maize	-47.75	-21.25	dyna	all	timely adapt.	29.6327089056836
maize	-47.75	-21.25	dyna	all	timely adapt.	29.6327089056836
maize	-47.75	-20.75	dyna	all	timely adapt.	23.0559244006083
maize	-47.75	-20.75	dyna	all	timely adapt.	23.0559244006083
maize	-47.75	-20.25	dyna	all	timely adapt.	17.6664005649208
maize	-47.75	-20.25	dyna	all	timely adapt.	17.6664005649208
maize	-47.75	-19.25	dyna	all	timely adapt.	14.0817372065047
maize	-47.75	-19.25	dyna	all	timely adapt.	14.0817372065047
maize	-47.75	-18.75	dyna	all	timely adapt.	10.8659382569224
maize	-47.75	-18.75	dyna	all	timely adapt.	10.8659382569224
maize	-47.25	-23.25	dyna	all	timely adapt.	12.6275105418244
maize	-47.25	-23.25	dyna	all	timely adapt.	12.6275105418244
maize	-47.25	-22.75	dyna	all	timely adapt.	13.8727359623805
maize	-47.25	-22.75	dyna	all	timely adapt.	13.8727359623805
maize	-47.25	-22.25	dyna	all	timely adapt.	13.9042996731841
maize	-47.25	-22.25	dyna	all	timely adapt.	13.9042996731841
maize	-47.25	-21.75	dyna	all	timely adapt.	17.9650815186067
maize	-47.25	-21.75	dyna	all	timely adapt.	17.9650815186067
maize	-47.25	-21.25	dyna	all	timely adapt.	15.0700792374895
maize	-47.25	-21.25	dyna	all	timely adapt.	15.0700792374895
maize	-47.25	-18.75	dyna	all	timely adapt.	10.7130148591038
maize	-47.25	-18.75	dyna	all	timely adapt.	10.7130148591038
maize	-46.75	-22.75	dyna	all	timely adapt.	10.4192883619582
maize	-46.75	-22.75	dyna	all	timely adapt.	10.4192883619582
maize	-46.75	-22.25	dyna	all	timely adapt.	11.2419072329176
maize	-46.75	-22.25	dyna	all	timely adapt.	11.2419072329176
maize	-46.75	-21.75	dyna	all	timely adapt.	10.31313997931
maize	-46.75	-21.75	dyna	all	timely adapt.	10.31313997931
maize	-46.75	-21.25	dyna	all	timely adapt.	12.3987451658825
maize	-46.75	-21.25	dyna	all	timely adapt.	12.3987451658825
maize	-46.75	-17.25	dyna	all	timely adapt.	10.955167262078
maize	-46.75	-17.25	dyna	all	timely adapt.	10.955167262078
maize	-46.75	-16.25	dyna	all	timely adapt.	9.43218714716077
maize	-46.75	-16.25	dyna	all	timely adapt.	9.43218714716077
maize	-46.25	-12.75	dyna	all	timely adapt.	5.90973869930765
maize	-46.25	-12.75	dyna	all	timely adapt.	5.90973869930765
maize	-46.25	-12.25	dyna	all	timely adapt.	12.7071090865011
maize	-46.25	-12.25	dyna	all	timely adapt.	12.7071090865011
maize	-44.75	-12.25	dyna	all	timely adapt.	11.4605314344593
maize	-44.75	-12.25	dyna	all	timely adapt.	11.4605314344593
maize	-44.25	-20.25	dyna	all	timely adapt.	11.0331373320081
maize	-44.25	-20.25	dyna	all	timely adapt.	11.0331373320081
maize	-43.75	-13.25	dyna	all	timely adapt.	11.343003545942
maize	-43.75	-13.25	dyna	all	timely adapt.	11.343003545942
maize	-43.25	-21.25	dyna	all	timely adapt.	8.52841590530523
maize	-43.25	-21.25	dyna	all	timely adapt.	8.52841590530523
maize	-43.25	-15.75	dyna	all	timely adapt.	12.488922793748
maize	-43.25	-15.75	dyna	all	timely adapt.	12.488922793748
maize	-43.25	-13.75	dyna	all	timely adapt.	13.7438467145589
maize	-43.25	-13.75	dyna	all	timely adapt.	13.7438467145589
maize	-42.75	-21.25	dyna	all	timely adapt.	8.9542401169706
maize	-42.75	-21.25	dyna	all	timely adapt.	8.9542401169706
maize	-42.25	-21.25	dyna	all	timely adapt.	7.58601291347413
maize	-42.25	-21.25	dyna	all	timely adapt.	7.58601291347413
maize	-42.25	-19.75	dyna	all	timely adapt.	11.5007452447421
maize	-42.25	-19.75	dyna	all	timely adapt.	11.5007452447421
maize	-41.25	-20.25	dyna	all	timely adapt.	13.7459059088665
maize	-41.25	-20.25	dyna	all	timely adapt.	13.7459059088665
maize	-41.25	-19.75	dyna	all	timely adapt.	12.895091353906
maize	-41.25	-19.75	dyna	all	timely adapt.	12.895091353906
maize	-40.75	-19.75	dyna	all	timely adapt.	9.00968794239406
maize	-40.75	-19.75	dyna	all	timely adapt.	9.00968794239406
maize	-38.75	-12.25	dyna	all	timely adapt.	6.29518324523338
[truncated: 143,354 more rows]
