# Supplementary material for: Global crop yields can be lifted by timely adaptation of growing periods to climate change
Source: Nat Commun. 2022 Nov 18;13:7079. doi: 10.1038/s41467-022-34411-5 (PMC9674574; doi:10.1038/s41467-022-34411-5)
Supplement: Supplementary file 4 — Source Data [file 41467_2022_34411_MOESM4_ESM.zip › Fig04_data.csv]

crop	sowing_doy	sowing.obs	maturity_doy	maturity.obs	croparea	country_long	country_iso3
wheat	267.995337995338	264.165501165501	177.445221445221	157.592074592075	2079410.955849	Afghanistan	AFG
maize	116.892156862745	155.632352941176	244.637254901961	262.348039215686	238236.963572	Afghanistan	AFG
rice	117.93	107.94	238.38	275.505	130017.031798	Afghanistan	AFG
soybean	191.5	121	144	252	391.711454	Afghanistan	AFG
wheat	298.24	316.16	218.44	178.16	107448.776611	Albania	ALB
maize	129.333333333333	125.041666666667	263.458333333333	261.875	71701.810393	Albania	ALB
soybean	121.5	128	235	254.5	683.763541	Albania	ALB
maize	122	60	287	191	2584.866669	Algeria	DZA
wheat	305	318.648	188.888	186.72	1501052.358284	Algeria	DZA
rice	217.625	316.5	109.5	117.4375	14528.062608	Angola	AGO
maize	291.269340974212	282.292263610315	93.0315186246418	90.4097421203438	730720.133237	Angola	AGO
soybean	283.5	90.5	38.5	224.5	632.19692	Angola	AGO
sorghum	319	305	74	170	363.450557	Angola	AGO
wheat	122.971223021583	156.85071942446	92.6258992805755	349.773381294964	6031015.968012	Argentina	ARG
maize	241.669266770671	304.468018720749	100.716068642746	91.01248049922	3514988.328096	Argentina	ARG
sorghum	230.734567901235	319.572016460905	87.2469135802469	107.572016460905	1297626.904617	Argentina	ARG
soybean	230.998188405797	336.175724637681	96.75	96.7065217391304	9156369.727487	Argentina	ARG
rice	104.426666666667	303.8	129.506666666667	100.686666666667	258556.154153	Argentina	ARG
maize	147.727272727273	123.272727272727	258.636363636364	234.363636363636	2139.903671	Armenia	ARM
rice	172	151.2	271.2	287.2	2399.79175	Armenia	ARM
wheat	249	247.769230769231	229.153846153846	183.423076923077	121887.877995	Armenia	ARM
soybean	118	121	276	252	890.730915	Armenia	ARM
maize	109.72972972973	117	236.864864864865	256.945945945946	260705.48008	Austria	AUT
wheat	201.864864864865	212.837837837838	243.648648648649	205.594594594595	256244.980731	Austria	AUT
soybean	129.821428571429	128.107142857143	253.285714285714	283.714285714286	15616.73662	Austria	AUT
maize	113.945945945946	114.459459459459	253.351351351351	231.594594594595	39180.276159	Azerbaijan	AZE
wheat	285.164556962025	275.417721518987	183.329113924051	171.810126582278	551942.440712	Azerbaijan	AZE
soybean	104.5	113.5	242.5	229.5	387.917494	Azerbaijan	AZE
rice	120.363636363636	196	265.454545454545	288	2583.41119	Azerbaijan	AZE
maize	143	153.5	261.5	265.333333333333	4626.396834	Bangladesh	BGD
rice	141.144230769231	148.961538461538	257.971153846154	307.865384615385	10574070.320392	Bangladesh	BGD
wheat	305	327.408163265306	68.469387755102	91.9081632653061	803004.706371	Bangladesh	BGD
maize	142.653846153846	129.538461538462	287	282.923076923077	147101.938249	Belgium	BEL
wheat	305	304.777777777778	227	181.111111111111	143006.330971	Belgium	BEL
maize	209.3	202.3	329.3	177	10132.994391	Belize	BLZ
rice	208.428571428571	210.571428571429	328.428571428571	306.142857142857	3140.995187	Belize	BLZ
sorghum	212	128	332	265.5	1193.973263	Belize	BLZ
maize	143.794871794872	159.230769230769	263.538461538462	284	396679.261455	Benin	BEN
rice	141.793103448276	149.724137931034	260.068965517241	271.034482758621	26533.925185	Benin	BEN
sorghum	143.794871794872	165	262.51282051282	288	159657.455744	Benin	BEN
soybean	132.625	163.875	246.375	260.875	6016.164161	Benin	BEN
maize	103	123.8	232.6	266.4	20550.798936	Bhutan	BTN
rice	79.1818181818182	211.727272727273	183.727272727273	218.181818181818	56321.165609	Bhutan	BTN
wheat	244	249.571428571429	216.571428571429	173.571428571429	5132.186037	Bhutan	BTN
soybean	140	152	249	283	336.268468	Bhutan	BTN
maize	322.395348837209	335.434108527132	97.0387596899225	106.193798449612	280993.590135	Bolivia	BOL
rice	332	317.159574468085	84.3404255319149	91.2925531914894	138045.16369	Bolivia	BOL
wheat	149.368131868132	216.697802197802	215.291208791209	288.082417582418	135657.796749	Bolivia	BOL
soybean	329.727941176471	325.661764705882	84.8897058823529	100.713235294118	594975.665435	Bolivia	BOL
sorghum	330.465909090909	347.113636363636	85.4659090909091	102.875	47161.128445	Bolivia	BOL
maize	140.739130434783	115.478260869565	283.521739130435	277.130434782609	187451.082682	Bosnia and Herzegovina	BIH
wheat	280.809523809524	274	226.809523809524	212	87421.694938	Bosnia and Herzegovina	BIH
soybean	127.818181818182	124.818181818182	259.727272727273	284.363636363636	4049.435445	Bosnia and Herzegovina	BIH
maize	322.65	330.3	77.6166666666667	131.633333333333	42340.804439	Botswana	BWA
sorghum	318.452830188679	348.547169811321	73.0377358490566	135.377358490566	48507.504054	Botswana	BWA
wheat	121	136	306	289	631.271707	Botswana	BWA
soybean	316.5	319	71.5	94.5	533.938683	Botswana	BWA
rice	1	288	121	15	920.680778	Brunei	BRN
maize	126.671428571429	117.571428571429	247.457142857143	254.285714285714	459702.926624	Bulgaria	BGR
wheat	290.944444444444	282.555555555556	200.592592592593	196.37037037037	1101757.553431	Bulgaria	BGR
rice	156.285714285714	148.142857142857	246.571428571429	273.857142857143	2440.499599	Bulgaria	BGR
soybean	114.916666666667	105.833333333333	232.833333333333	254.666666666667	3053.793992	Bulgaria	BGR
sorghum	110.277777777778	135	217.055555555556	288	2378.597212	Bulgaria	BGR
maize	148.113636363636	136.329545454545	268.113636363636	273.170454545455	205956.901768	Burkina Faso	BFA
rice	148.323076923077	144.815384615385	268.323076923077	291.307692307692	32602.280908	Burkina Faso	BFA
sorghum	148.078651685393	165	268.078651685393	288	1071217.804537	Burkina Faso	BFA
maize	261.636363636364	43	113.454545454545	165	129381.77985	Burundi	BDI
rice	216.1	303.7	117.1	123.1	26253.191648	Burundi	BDI
sorghum	261.636363636364	154.272727272727	113.454545454545	142.818181818182	69634.255327	Burundi	BDI
wheat	106.909090909091	77.3636363636364	203	212.454545454545	11112.993771	Burundi	BDI
soybean	5	32	125	160	6989.132617	Burundi	BDI
maize	139.707317073171	124.160975609756	255.843902439024	255.50243902439	356397.653836	Byelarus	BLR
wheat	200.380530973451	230.504424778761	198.150442477876	199.566371681416	379765.153871	Byelarus	BLR
maize	166.733333333333	149.933333333333	286.733333333333	272.866666666667	69876.294874	Cambodia	KHM
rice	165.851851851852	123.046296296296	285.833333333333	285.675925925926	2063575.30268	Cambodia	KHM
sorghum	161	125.666666666667	281	267.666666666667	656.218444	Cambodia	KHM
soybean	168.869565217391	135	288.869565217391	257	34272.488057	Cambodia	KHM
maize	164.044247787611	163.522123893805	283.699115044248	285.690265486726	344216.977972	Cameroon	CMR
rice	155.25	144.666666666667	274	303.875	33921.178342	Cameroon	CMR
sorghum	166.09900990099	164.158415841584	285.50495049505	289.891089108911	442310.866881	Cameroon	CMR
soybean	159	160.535714285714	277.928571428571	285.071428571429	8092.778578	Cameroon	CMR
wheat	305	304	32	139	565.377502	Cameroon	CMR
maize	159.5	185.75	278.625	306.75	21269.107553	Cape Verde	CPV
maize	165.970588235294	185.362745098039	285.970588235294	294.352941176471	88564.9291860001	Central African Republic	CAF
sorghum	161.695652173913	165.065217391304	281.695652173913	288.717391304348	43756.056621	Central African Republic	CAF
rice	170.692307692308	168.692307692308	290.692307692308	288	9955.969102	Central African Republic	CAF
maize	149.596774193548	167	269.596774193548	284.387096774194	92350.825277	Chad	TCD
rice	149.62962962963	171.296296296296	269.62962962963	282.444444444444	28960.037254	Chad	TCD
sorghum	149.811764705882	165	269.811764705882	288	461340.434035	Chad	TCD
wheat	305	304	66.6	139	1361.797422	Chad	TCD
wheat	135.683908045977	166.01724137931	53.7758620689655	34.7126436781609	269551.449602	Chile	CHL
maize	255.579545454545	305.159090909091	120.977272727273	73.9659090909091	106227.396102	Chile	CHL
rice	148.307692307692	304.692307692308	184.461538461538	97.3076923076923	24310.635139	Chile	CHL
maize	100.231111111111	85.32	185.897777777778	199.777777777778	508131.839274	Colombia	COL
wheat	95.0681818181818	140.545454545455	98.7272727272727	130.181818181818	16869.097823	Colombia	COL
rice	121.04347826087	190.188405797101	200.342995169082	256.87922705314	440347.729977	Colombia	COL
sorghum	145.948051948052	96.5064935064935	218.155844155844	189.792207792208	67608.815865	Colombia	COL
soybean	57.3125	256.3125	165.90625	139.75	20597.906157	Colombia	COL
maize	362.333333333333	349	115.666666666667	104	1250.547922	Comoros	COM
rice	360.8	196.8	100.8	98.4	11362.304443	Comoros	COM
maize	164.052631578947	188.157894736842	149.578947368421	119.157894736842	8960.274185	Congo-Brazzaville	COG
rice	222.5	228	99.1666666666667	92	2476.532854	Congo-Brazzaville	COG
rice	179.151515151515	230.848484848485	288.090909090909	296.818181818182	53001.017228	Costa Rica	CRI
maize	193.153846153846	233.615384615385	313.153846153846	341.769230769231	9041.288287	Costa Rica	CRI
maize	123.6	113.125	261.2	266.075	500255.369381	Croatia	HRV
soybean	118.78125	124	245.21875	283.78125	46959.365591	Croatia	HRV
wheat	299.756756756757	283.972972972973	216.945945945946	199.837837837838	265071.22225	Croatia	HRV
maize	171.019607843137	176.764705882353	276.705882352941	279.686274509804	149334.846566	Cuba	CUB
rice	178	174.035087719298	282.350877192982	250.719298245614	197952.230877	Cuba	CUB
wheat	305	305	163	144	128.545214	Cyprus	CYP
maize	144.657894736842	135	284.552631578947	263.526315789474	270882.76195	Czech Republic	CZE
wheat	263.552631578947	285.815789473684	225.578947368421	186.736842105263	743398.0482	Czech Republic	CZE
soybean	129.166666666667	128	267	285.5	1794.023803	Czech Republic	CZE
wheat	309.657894736842	287.868421052632	213.947368421053	214.026315789474	655725.194573	Denmark	DNK
maize	162.22972972973	125.216216216216	275.486486486487	275.391891891892	71232.534579	Denmark	DNK
maize	141.16	178.16	188.16	110.8	60276.599552	Dominican Republic	DOM
rice	138.357142857143	146.642857142857	197.52380952381	159.142857142857	129711.769058	Dominican Republic	DOM
sorghum	146.272727272727	123.181818181818	199.909090909091	243.545454545455	20226.56682	Dominican Republic	DOM
rice	84.8144329896907	288.123711340206	132.082474226804	162.432989690722	328807.934251	Ecuador	ECU
maize	98.9765625	249.03125	161.421875	205.8671875	455219.398451	Ecuador	ECU
wheat	145.892857142857	92.4642857142857	191.357142857143	200.107142857143	21371.176707	Ecuador	ECU
soybean	123.761904761905	56.3809523809524	122.095238095238	141.285714285714	41563.278222	Ecuador	ECU
sorghum	100.363636363636	135	120.818181818182	257	3120.421934	Ecuador	ECU
maize	265.220338983051	127.423728813559	88.271186440678	296.966101694915	827291.41631	Egypt	EGY
rice	227.285714285714	127.761904761905	95.2619047619048	277.285714285714	649559.345539	Egypt	EGY
wheat	306.787234042553	319.404255319149	134.468085106383	126.31914893617	1029719.779931	Egypt	EGY
sorghum	234.866666666667	305.577777777778	91.3111111111111	89.2888888888889	162475.783762	Egypt	EGY
soybean	318.722222222222	123.722222222222	70.3888888888889	251.888888888889	6158.658978	Egypt	EGY
maize	156.076923076923	150.538461538462	266.846153846154	269.153846153846	244366.083409	El Salvador	SLV
rice	152.25	151	272.25	304	7635.430918	El Salvador	SLV
sorghum	157.777777777778	100.666666666667	264.444444444444	246.222222222222	92375.192145	El Salvador	SLV
soybean	153	156.333333333333	273	284.666666666667	571.570265	El Salvador	SLV
maize	160	166.888888888889	236.111111111111	292.333333333333	17591.721208	Eritrea	ERI
sorghum	160.166666666667	166.75	243.083333333333	291.916666666667	171297.98562	Eritrea	ERI
wheat	305	347.388888888889	59.6111111111111	102	21137.399147	Eritrea	ERI
wheat	116.138888888889	138.75	204.916666666667	231.222222222222	65963.715967	Estonia	EST
maize	158	126	256	255	269.848427	Estonia	EST
maize	125.394136807818	139.889250814332	245.100977198697	292.700325732899	1190964.325631	Ethiopia	ETH
sorghum	125.433734939759	143.839357429719	244.903614457831	292.469879518072	861590.914276999	Ethiopia	ETH
wheat	274.099137931034	174.612068965517	181.685344827586	327.426724137931	755462.507863999	Ethiopia	ETH
soybean	148	167	268	156.5	365.760836	Ethiopia	ETH
rice	152.571428571429	140.142857142857	272.571428571429	360.428571428571	2036.906395	Ethiopia	ETH
rice	210.846153846154	73.7692307692308	134.307692307692	135	6711.238155	Fiji	FJI
wheat	116.584615384615	133.830769230769	234.553846153846	228.530769230769	156063.456224	Finland	FIN
maize	162	139	256	246.5	224.843533	Finland	FIN
maize	134.481695568401	115.647398843931	269.622350674374	279.851637764933	3157386.998694	France	FRA
sorghum	117.742718446602	129.155339805825	236.912621359223	263.679611650485	62844.11461	France	FRA
wheat	301.002739726027	309.87397260274	227.449315068493	223.58904109589	4858094.68804499	France	FRA
soybean	121.909836065574	125.598360655738	249.549180327869	278.631147540984	86688.269968	France	FRA
rice	143.733333333333	128	249.766666666667	273	14516.5744	France	FRA
rice	48	46	168	166	6841.8223	French Guiana	GUF
maize	209.142857142857	223.214285714286	81.0714285714286	40.0357142857143	14734.922578	Gabon	GAB
rice	96.3333333333333	319	94.6666666666667	166	4403.840382	Gabon	GAB
soybean	79	155.25	107.75	284.25	926.351848	Gabon	GAB
maize	163	165	283	288	2567.311319	Gambia,The	GMB
rice	163	165	283	288	7883.202556	Gambia,The	GMB
sorghum	163	165	283	288	4373.245045	Gambia,The	GMB
maize	145.268292682927	134.414634146341	279.121951219512	250.609756097561	188163.755839	Georgia	GEO
wheat	256.204081632653	244.734693877551	229.040816326531	223	138706.102275	Georgia	GEO
soybean	98	130	277	260	120.866627	Georgia	GEO
maize	144.155172413793	130.73275862069	282.030172413793	282.89224137931	1440522.859696	Germany	DEU
wheat	295.577114427861	286.228855721393	222.253731343284	228	2540341.664851	Germany	DEU
maize	114.927710843373	129.674698795181	234.927710843373	249.855421686747	732750.007529	Ghana	GHA
rice	115.719101123596	157.191011235955	235.719101123595	226.505617977528	113971.519691	Ghana	GHA
sorghum	123.267605633803	165	243.267605633803	288	256752.056722	Ghana	GHA
maize	136.798611111111	110.847222222222	223.569444444444	251.958333333333	211003.010302	Greece	GRC
rice	156.073170731707	134.585365853659	246.609756097561	272.731707317073	21435.36679	Greece	GRC
wheat	303.78431372549	304.411764705882	197.696078431373	169.78431372549	806410.635395	Greece	GRC
maize	211	165	331	257	323.999824	Grenada	GRD
maize	167.707317073171	143.585365853659	279.756097560976	271.536585365854	624690.699917	Guatemala	GTM
rice	162.222222222222	148.333333333333	272.222222222222	287.777777777778	11562.655933	Guatemala	GTM
soybean	161.608695652174	156.521739130435	271.173913043478	284.739130434783	10447.533735	Guatemala	GTM
wheat	303	250.411764705882	46.9411764705882	30.7647058823529	5747.180518	Guatemala	GTM
sorghum	162.230769230769	127.461538461538	266.076923076923	266.230769230769	47517.571467	Guatemala	GTM
rice	157.47619047619	154.419047619048	277.47619047619	287.8	432739.820059	Guinea	GIN
maize	157.515151515152	164.590909090909	277.515151515152	287.848484848485	79719.023716	Guinea	GIN
sorghum	156	165	276	288	7119.995659	Guinea	GIN
maize	159.636363636364	153.181818181818	279.636363636364	283.454545454545	14628.434474	Guinea-Bissau	GNB
rice	159.583333333333	165	279.583333333333	288	50655.77754	Guinea-Bissau	GNB
sorghum	159.454545454545	157.363636363636	279.454545454545	280.363636363636	13429.028214	Guinea-Bissau	GNB
rice	73.2272727272727	176.318181818182	193.227272727273	214.545454545455	148472.753217	Guyana	GUY
maize	93	101.75	213	217.5	816.447318	Guyana	GUY
maize	179.923076923077	89.2307692307692	271.846153846154	188.538461538462	246109.601058	Haiti	HTI
rice	180.62962962963	232.481481481481	272.481481481481	283.666666666667	54181.174077	Haiti	HTI
sorghum	175.411764705882	228.470588235294	273.941176470588	294.235294117647	119074.809699	Haiti	HTI
maize	182.115384615385	160.480769230769	265.288461538462	186.403846153846	369018.888612	Honduras	HND
sorghum	184.828571428571	131.342857142857	270.971428571429	152.114285714286	69199.287275	Honduras	HND
rice	185.2	151	268.7	304	15372.75957	Honduras	HND
rice	133	121	223	245	709.727786	Hong Kong	HKG
maize	121.698412698413	117.936507936508	256.206349206349	256.952380952381	1231692.024815	Hungary	HUN
soybean	114.8125	121	235.875	282.03125	20701.798832	Hungary	HUN
wheat	283.969230769231	282.184615384615	196.953846153846	190.184615384615	1077369.750937	Hungary	HUN
sorghum	108.636363636364	135	236	288	1256.494751	Hungary	HUN
rice	149.25	132	239.25	267.125	1828.8629	Hungary	HUN
rice	167.533658536585	250.612682926829	171.033170731707	139.674146341463	11768209.908885	Indonesia	IDN
soybean	211.989924433249	189.088161209068	155.952141057935	305.833753148615	806303.108880001	Indonesia	IDN
maize	204.0515625	252.2234375	155.6765625	187.265625	3356741.100087	Indonesia	IDN
maize	137.912023460411	121.102639296188	226.431085043988	243.671554252199	152686.41499	Iran	IRN
rice	164.169565217391	133.521739130435	237.491304347826	264.704347826087	553795.700543	Iran	IRN
wheat	299.91280653951	281.971389645777	164.393732970027	166.618528610354	5519814.03855	Iran	IRN
soybean	131.346153846154	120.701923076923	222.192307692308	247.014423076923	53310.625792	Iran	IRN
maize	230.970588235294	156.411764705882	130.647058823529	261.852941176471	73089.748529	Iraq	IRQ
wheat	304.942528735632	334.436781609195	125.425287356322	135.091954022989	786243.145184	Iraq	IRQ
rice	270.101694915254	162.525423728814	118.220338983051	281.898305084746	125386.074056	Iraq	IRQ
soybean	213.5	121	136	252	349.573353	Iraq	IRQ
wheat	312.333333333333	308.333333333333	197.47619047619	175.047619047619	87578.556219	Ireland	IRL
maize	280.857142857143	118.571428571429	96.5714285714286	250.857142857143	6258.711549	Israel	ISR
wheat	305	321.933333333333	175.866666666667	137.466666666667	89747.479549	Israel	ISR
sorghum	199.5	140	122	277	309.564166	Israel	ISR
maize	128.106382978723	107.368794326241	232.269503546099	263.698581560284	1310230.563426	Italy	ITA
rice	143.284482758621	123.491379310345	226.103448275862	272.646551724138	218318.357843	Italy	ITA
soybean	110.682352941176	118.341176470588	240.964705882353	277.858823529412	239695.338997	Italy	ITA
wheat	305.097276264591	298.27626459144	218.996108949416	183.739299610895	1742300.777366	Italy	ITA
sorghum	111.736263736264	132.538461538462	207.428571428571	259.813186813187	32721.864531	Italy	ITA
maize	120.294642857143	125.267857142857	238.160714285714	246.464285714286	783732.663669	Ivory Coast	CIV
rice	120.842105263158	130.622807017544	238.508771929825	250.964912280702	484978.401119	Ivory Coast	CIV
sorghum	145.857142857143	165	265.142857142857	288	80765.051472	Ivory Coast	CIV
maize	238	178.2	212	297.2	1522.480727	Jamaica	JAM
maize	129.936585365854	126.687804878049	283.517073170732	253.141463414634	90682.438282	Japan	JPN
rice	149.928571428571	164.059523809524	275.321428571429	280.511904761905	1817373.662925	Japan	JPN
soybean	127.442528735632	130.109195402299	274.977011494253	255.701149425287	122478.260561	Japan	JPN
wheat	290.122994652406	289.871657754011	216.572192513369	187.882352941176	183453.977907	Japan	JPN
sorghum	126.615384615385	127.461538461538	269.338461538462	265.615384615385	15448.353017	Japan	JPN
wheat	305	333.384615384615	174.307692307692	167	14960.062997	Jordan	JOR
maize	86.3333333333333	100.333333333333	266.333333333333	223.666666666667	970.25778	Jordan	JOR
wheat	126.965891472868	145.324031007752	227.648062015504	239.460465116279	9410509.36975601	Kazakhstan	KAZ
maize	128.37556561086	133.316742081448	255.289592760181	242.89592760181	393588.193155	Kazakhstan	KAZ
rice	139.266666666667	141.533333333333	250.07619047619	263.314285714286	112687.059293	Kazakhstan	KAZ
soybean	123.611111111111	122	227.611111111111	252	3582.803732	Kazakhstan	KAZ
maize	117.121546961326	186.055248618785	130.640883977901	142.552486187845	1526018.025169	Kenya	KEN
sorghum	125.954248366013	95.4705882352941	123.732026143791	223.816993464052	132942.953202	Kenya	KEN
wheat	187.026315789474	211.230263157895	149.506578947368	174.717105263158	133495.872198	Kenya	KEN
rice	80.5833333333333	284.5	139.75	205.333333333333	12812.73477	Kenya	KEN
maize	139.8	115.5	273	270.6	124126.678378	Kosovo	KO-
soybean	133	129	245.2	284	9723.460944	Kosovo	KO-
wheat	275.4	285.2	220.8	222.8	71353.912917	Kosovo	KO-
rice	164	131	267	228	137.761119	Kosovo	KO-
maize	120.490909090909	134.181818181818	219.054545454545	244.272727272727	109318.377151	Kyrgyzstan	KGZ
wheat	154.418918918919	143.391891891892	222.682432432432	267.418918918919	475495.368529	Kyrgyzstan	KGZ
rice	89	139	183.083333333333	249.25	10674.731357	Kyrgyzstan	KGZ
sorghum	136.25	182	239	304	939.841386	Kyrgyzstan	KGZ
maize	149.776119402985	138.34328358209	269.776119402985	254.850746268657	52226.088339	Laos	LAO
rice	150.163265306122	142.176870748299	270.163265306122	286.190476190476	688259.518063	Laos	LAO
soybean	145	135	265	257	3916.39431	Laos	LAO
wheat	274	271	165	101	653.446526	Laos	LAO
sorghum	139	135	259	257	266.290517	Laos	LAO
wheat	152.820512820513	171.205128205128	202.307692307692	223.589743589744	141819.574891	Latvia	LVA
maize	151.75	130	256	262	2106.225114	Latvia	LVA
maize	181	115.666666666667	181.666666666667	233.666666666667	611.40362	Lebanon	LBN
wheat	322.5	328.375	206	197	24878.821556	Lebanon	LBN
sorghum	102.5	135	192.5	257	444.757909	Lebanon	LBN
maize	248.833333333333	337.333333333333	78.1666666666667	99.8333333333333	122946.533371	Lesotho	LSO
sorghum	268.666666666667	349	54.3333333333333	135	23913.364235	Lesotho	LSO
wheat	170.769230769231	141.461538461538	228.615384615385	319.307692307692	21824.513247	Lesotho	LSO
soybean	252	318	55	114	340.396339	Lesotho	LSO
rice	148.117647058824	144.882352941176	258.558823529412	297.882352941176	125475.12204	Liberia	LBR
soybean	155.384615384615	178.923076923077	275.384615384615	260.846153846154	4204.744302	Liberia	LBR
maize	138.714285714286	145.285714285714	251.571428571429	289.285714285714	2613.257873	Liberia	LBR
wheat	305	309.238095238095	150.365079365079	141.428571428571	149018.99131	Libya	LBY
maize	297	43	52	165	180.299578	Libya	LBY
maize	151.405405405405	126.810810810811	256	261.945945945946	13543.277234	Lithuania	LTU
wheat	221.105263157895	227	205.473684210526	213.394736842105	352597.231178	Lithuania	LTU
maize	138	135	287	288	5164.639332	Luxembourg	LUX
wheat	305	305	227	174	4581.545657	Luxembourg	LUX
maize	134.3	133.05	253.8	263.2	55130.458774	Macedonia	MKD
rice	164.444444444444	131	264	228	2448.400657	Macedonia	MKD
wheat	285	307.090909090909	221.363636363636	204.454545454545	116287.537768	Macedonia	MKD
soybean	134	135	236	288	1708.442629	Macedonia	MKD
maize	326.216560509554	336.662420382166	99.8152866242038	88.5414012738854	118769.936902	Madagascar	MDG
rice	328.932642487047	311.310880829016	97.1709844559585	117.015544041451	1061642.436788	Madagascar	MDG
maize	338.315789473684	348.368421052632	91.4736842105263	105.315789473684	674900.588916	Malawi	MWI
rice	338.285714285714	326.857142857143	89.8857142857143	94.8857142857143	27734.306359	Malawi	MWI
sorghum	333.227272727273	349	86.9090909090909	104	28161.293706	Malawi	MWI
wheat	121	20	211	254	2814.734941	Malawi	MWI
rice	58.2865168539326	212.297752808989	116.651685393258	103.224719101124	701279.178292	Malaysia	MYS
maize	70.9350649350649	125.623376623377	115.090909090909	250.961038961039	20451.602299	Malaysia	MYS
maize	150.858407079646	163.672566371681	270.858407079646	288.477876106195	148532.647172	Mali	MLI
sorghum	150.620879120879	165.065934065934	270.620879120879	288.065934065934	518874.134135	Mali	MLI
rice	150.307086614173	144.11811023622	267.913385826772	294.661417322835	285848.63344	Mali	MLI
wheat	305	321.111111111111	44.6666666666667	169.555555555556	2119.74263	Mali	MLI
wheat	305	318	179	165	2575.54544	Malta	MLT
rice	162.5	165.777777777778	274.166666666667	288	23604.828184	Mauritania	MRT
sorghum	158.192307692308	165	278.115384615385	288	120033.500716	Mauritania	MRT
maize	158	165	278	288	5143.855602	Mauritania	MRT
maize	156.118781725888	157.256852791878	273.771573604061	283.935025380711	7464523.157938	Mexico	MEX
sorghum	161.546428571429	142.364285714286	272.253571428571	274.346428571429	1968434.129885	Mexico	MEX
wheat	290.220973782772	305.737827715356	87.6067415730337	143.194756554307	658055.905613	Mexico	MEX
soybean	161.748299319728	151.734693877551	275.816326530612	288.571428571429	86819.110194	Mexico	MEX
rice	169.196581196581	157.393162393162	284.752136752137	312.452991452991	59437.010568	Mexico	MEX
maize	123.1875	122.6875	247.9375	282.0625	512124.426349	Moldova	MDA
soybean	117.705882352941	113.470588235294	225.941176470588	243.470588235294	10698.051329	Moldova	MDA
wheat	279.533333333333	259	196	207.1	368790.209386	Moldova	MDA
wheat	119.610169491525	104.177966101695	235.275423728814	197.512711864407	239329.586414	Mongolia	MNG
maize	159	134.375	257.875	254	1619.863609	Mongolia	MNG
soybean	156	135	246	257	118.819966	Mongolia	MNG
maize	133	109.222222222222	264	268.666666666667	108503.205264	Montenegro	MNE
soybean	137.333333333333	132.333333333333	248.5	280.333333333333	8365.552849	Montenegro	MNE
wheat	265.75	271	232	217.75	59166.484306	Montenegro	MNE
wheat	305	325.616766467066	200.167664670659	147.538922155689	2558668.224845	Morocco	MAR
maize	230.181818181818	53.0519480519481	121.597402597403	179.987012987013	259264.926952	Morocco	MAR
rice	250.692307692308	102.307692307692	128.230769230769	231.538461538462	5425.080193	Morocco	MAR
sorghum	226.51724137931	72.551724137931	85.3793103448276	197.655172413793	20953.155166	Morocco	MAR
maize	336.774703557312	348.225296442688	91.5691699604743	104.308300395257	933283.064399	Mozambique	MOZ
sorghum	337.039473684211	348.938596491228	91.7587719298246	104.070175438596	374197.087449	Mozambique	MOZ
rice	342.588235294118	333.401960784314	96.9607843137255	98.6666666666667	67745.195569	Mozambique	MOZ
soybean	330	335	85	99	691.546316	Mozambique	MOZ
rice	147.093073593074	149.12987012987	264.742424242424	305.742424242424	6328308.43194001	Myanmar or Burma	MMR
wheat	301.378504672897	296.341121495327	85.607476635514	96.0841121495327	80452.16907	Myanmar or Burma	MMR
maize	149.494382022472	226.870786516854	269.966292134831	130.02808988764	223861.167042	Myanmar or Burma	MMR
soybean	150.381578947368	86.6052631578947	268.25	217.059210526316	103339.809741	Myanmar or Burma	MMR
sorghum	154.333333333333	150.333333333333	266.666666666667	283	1136.214768	Myanmar or Burma	MMR
maize	329.873015873016	344.539682539683	100.825396825397	134.269841269841	20091.676494	Namibia	NAM
sorghum	334.4	349	89.4	135	8463.095977	Namibia	NAM
wheat	121	136	173	310	363.073864	Namibia	NAM
maize	107.051948051948	122.909090909091	231.311688311688	261.701298701299	702855.52307	Nepal	NPL
rice	90.2323232323232	225.959595959596	194.676767676768	206.838383838384	1387990.344333	Nepal	NPL
soybean	119.971428571429	151.685714285714	245.6	282.771428571429	18366.078915	Nepal	NPL
wheat	273.178571428571	313.785714285714	164.988095238095	127.952380952381	581039.181507	Nepal	NPL
maize	151.027777777778	128.944444444444	287	282.694444444444	190419.423099	Netherlands	NLD
wheat	305	299.47619047619	227	185.857142857143	96302.852729	Netherlands	NLD
wheat	124.828125	127.171875	39.53125	311.3125	49396.34093	New Zealand	NZL
maize	232.4	311.05	121.575	100.975	20471.307731	New Zealand	NZL
maize	172.389830508475	181.830508474576	280.016949152542	278	324060.418221	Nicaragua	NIC
rice	176.254545454545	167.036363636364	289.618181818182	272.4	91109.096624	Nicaragua	NIC
sorghum	174.526315789474	160.973684210526	284.921052631579	279.921052631579	51906.490692	Nicaragua	NIC
soybean	173.590909090909	224.363636363636	293.590909090909	280.409090909091	6567.136403	Nicaragua	NIC
sorghum	147.321100917431	165	267.321100917431	288	2033352.724571	Niger	NER
maize	146.625	165.5625	266.625	287.5	37038.117013	Niger	NER
rice	147.384615384615	144.884615384615	267.384615384615	274.269230769231	39298.468555	Niger	NER
wheat	305	329.857142857143	35.8571428571429	183.428571428571	3573.100426	Niger	NER
soybean	146.4	160	266.4	268	1771.162796	Niger	NER
maize	149.657303370787	153.651685393258	268.542134831461	256.974719101124	3648667.541956	Nigeria	NGA
rice	149.601246105919	136.582554517134	267.299065420561	283.856697819315	2048693.597399	Nigeria	NGA
sorghum	149.391459074733	165.003558718861	268.042704626335	288.003558718861	5661245.43646	Nigeria	NGA
soybean	150.496153846154	156.511538461538	267.769230769231	278.223076923077	516198.317866	Nigeria	NGA
wheat	300.279069767442	295.581395348837	47.3720930232558	141.790697674419	24200.03387	Nigeria	NGA
maize	143.032786885246	125.213114754098	273.22131147541	264.368852459016	541324.495224	North Korea	PRK
rice	142.704918032787	131.901639344262	244.16393442623	268.729508196721	585736.300293	North Korea	PRK
sorghum	122.5	125.2	259.5	268.266666666667	8673.358017	North Korea	PRK
soybean	136.314049586777	135.710743801653	259.438016528926	254.280991735537	309514.280728	North Korea	PRK
wheat	227.5	233.443181818182	227.5	203.102272727273	74341.217457	North Korea	PRK
wheat	163.737704918033	176.83606557377	226.868852459016	237.229508196721	46867.366768	Norway	NOR
sorghum	341	242	66	364	205.597778	Oman	OMN
wheat	290.821345707657	305.116009280742	120.45475638051	131.830626450116	8271121.221363	Pakistan	PAK
rice	157.53023255814	166.446511627907	236.088372093023	305.8	3016933.600823	Pakistan	PAK
sorghum	160.346801346801	175.259259259259	236.222222222222	282.148148148148	355993.992648	Pakistan	PAK
maize	155.40625	172.3359375	233.6484375	282.9453125	945078.446084	Pakistan	PAK
maize	206.346153846154	162.615384615385	326.346153846154	216.384615384615	57142.89322	Panama	PAN
rice	204.658536585366	253.560975609756	324.658536585366	275.975609756098	99376.86766	Panama	PAN
sorghum	209.25	277.5	329.25	101	1248.045756	Panama	PAN
maize	174.842105263158	256.973684210526	271.710526315789	51.4605263157895	362474.230505	Paraguay	PRY
soybean	195.436170212766	324.585106382979	243.202127659574	106.031914893617	1143718.098833	Paraguay	PRY
wheat	123.652173913043	135.847826086957	308.065217391304	295.586956521739	177522.750332	Paraguay	PRY
sorghum	175.045454545455	292.340909090909	339.931818181818	49.6818181818182	20350.02114	Paraguay	PRY
rice	193.772727272727	311.636363636364	107.977272727273	75.0227272727273	28864.522327	Paraguay	PRY
maize	291.393617021277	254.199468085106	127.438829787234	150.80585106383	436487.158146	Peru	PER
rice	299.156156156156	244.885885885886	110.60960960961	110.771771771772	282435.794455	Peru	PER
wheat	136.094736842105	149.415789473684	228.468421052632	259.247368421053	124716.598282	Peru	PER
maize	120.978494623656	138.586021505376	191.693548387097	237.752688172043	2544624.844263	Philippines	PHL
rice	126.637223974763	197.07570977918	197.8738170347	201.712933753943	3981201.129373	Philippines	PHL
maize	142.625641025641	125.758974358974	256.953846153846	264.164102564103	354009.806476	Poland	POL
wheat	266.932203389831	273.774011299435	197.706214689266	203.463276836158	2530077.582306	Poland	POL
maize	192.220930232558	95.5348837209302	143.720930232558	255.732558139535	283833.279743	Portugal	PRT
wheat	305	312.214285714286	213.985714285714	164.514285714286	215531.189442	Portugal	PRT
rice	204.433333333333	124	173.2	269.333333333333	25038.970516	Portugal	PRT
sorghum	184.147058823529	97.5	113.029411764706	265	15206.470101	Portugal	PRT
maize	275	349	121.25	104	3004.049068	Reunion	REU
maize	128.80701754386	118.491228070175	252.66081871345	250.450292397661	3054815.553598	Romania	ROU
soybean	114.515151515152	116.323232323232	236.141414141414	250.050505050505	94094.910453	Romania	ROU
wheat	266.403614457831	263.042168674699	199.801204819277	208.240963855422	2056156.090087	Romania	ROU
sorghum	104	135	236	288	122.101044	Romania	ROU
rice	141.4	114	236	276	963.908865	Romania	ROU
maize	56.5555555555556	95.1111111111111	176.555555555556	170.333333333333	72820.29858	Rwanda	RWA
rice	98.7142857142857	104.428571428571	218.714285714286	217.142857142857	5705.135318	Rwanda	RWA
sorghum	56.5555555555556	116.888888888889	176.555555555556	155.777777777778	129960.606955	Rwanda	RWA
soybean	56.5555555555556	52.6666666666667	176.555555555556	181.666666666667	16394.695674	Rwanda	RWA
wheat	161.833333333333	115.333333333333	201	186	6546.773709	Rwanda	RWA
sorghum	152.337837837838	242	114.5	364	158579.17649	Saudi Arabia	SAU
wheat	305.173913043478	334.031055900621	101	126.316770186335	434140.388295	Saudi Arabia	SAU
maize	200.666666666667	65	77.3333333333333	176	984.910811	Saudi Arabia	SAU
maize	160.741379310345	166.172413793103	280.741379310345	287.51724137931	82418.212752	Senegal	SEN
rice	162.489795918367	177.428571428571	279.428571428571	300.122448979592	70448.662999	Senegal	SEN
sorghum	161.30985915493	165	281.30985915493	288	169283.170642	Senegal	SEN
maize	122.596153846154	115.923076923077	270.230769230769	269.538461538462	957862.257566	Serbia	SRB
soybean	118.575757575758	125.878787878788	251.969696969697	275.181818181818	75349.45233	Serbia	SRB
wheat	290.121212121212	282.484848484848	215.727272727273	218.909090909091	520804.477969	Serbia	SRB
rice	158.291666666667	155.25	278.291666666667	294.833333333333	190753.492835	Sierra Leone	SLE
sorghum	159.05	165	279.05	288	12823.939246	Sierra Leone	SLE
maize	158.842105263158	164.526315789474	278.842105263158	283	7760.177831	Sierra Leone	SLE
maize	137.216216216216	119.189189189189	259.702702702703	254.378378378378	240264.586918	Slovakia	SVK
soybean	125.666666666667	126.416666666667	246.333333333333	275.25	4856.240904	Slovakia	SVK
wheat	234.277777777778	242.194444444444	212.638888888889	196.277777777778	375760.179985	Slovakia	SVK
maize	123.5	114.785714285714	264.142857142857	271.285714285714	72196.535371	Slovenia	SVN
soybean	89	121	215.25	283	767.832188	Slovenia	SVN
wheat	266	265.7	221.7	222.5	36662.082972	Slovenia	SVN
maize	71.0416666666667	106.583333333333	183.125	190.260416666667	164708.931549	Somalia	SOM
sorghum	72.7765957446808	102.36170212766	182.776595744681	215.585106382979	199375.922151	Somalia	SOM
rice	81	172	201	229.909090909091	4534.738088	Somalia	SOM
wheat	258	261	13	72	1127.188801	Somalia	SOM
maize	283.548746518106	311.259052924791	86.2813370473538	127.016713091922	3058950.153978	South Africa	ZAF
wheat	130.090361445783	125.689759036145	74.6566265060241	294.536144578313	863065.806167	South Africa	ZAF
soybean	271.74025974026	324.108225108225	96.4978354978355	112.108225108225	97717.509794	South Africa	ZAF
sorghum	265.966666666667	341.955555555556	71.6777777777778	137.077777777778	108125.583613	South Africa	ZAF
rice	256	303	109	135	1121.914768	South Africa	ZAF
maize	122.311111111111	119.377777777778	282.177777777778	257.133333333333	31754.884513	South Korea	KOR
rice	148.635514018692	149.616822429907	269.485981308411	273.289719626168	1106888.18779	South Korea	KOR
soybean	114.831460674157	129.943820224719	274.23595505618	253.685393258427	97053.223145	South Korea	KOR
sorghum	107	121	267	273	190.851044	South Korea	KOR
wheat	290.5	294	219.25	166	1434.948337	South Korea	KOR
sorghum	146.577777777778	156.044444444444	266.577777777778	278.933333333333	243178.002787	South Sudan	SSD
wheat	281.5	282.5	171.4	127.8	5354.783124	South Sudan	SSD
maize	134.571428571429	137	254.571428571429	261.142857142857	8517.630126	South Sudan	SSD
rice	174.5	165	294.5	288	753.691208	South Sudan	SSD
soybean	174.5	104	294.5	227	413.130721	South Sudan	SSD
maize	145.600961538462	93.8125	231.432692307692	268.293269230769	551094.284011	Spain	ESP
rice	177.640845070423	113.943661971831	220.549295774648	266.880281690141	112721.87969	Spain	ESP
wheat	304.861035422343	327.825613079019	206.896457765668	178.852861035422	2225973.41489	Spain	ESP
sorghum	110.019230769231	126.807692307692	219.846153846154	265	7474.640996	Spain	ESP
soybean	172.777777777778	129.666666666667	155.111111111111	283	1968.972351	Spain	ESP
maize	247.407407407407	250.777777777778	151.111111111111	311.925925925926	27251.33728	Sri Lanka	LKA
rice	245.353846153846	304	185.661538461538	46	830234.374163	Sri Lanka	LKA
maize	210	165	330	257	348.322571	St. Vincent and the Grenadines	VCT
sorghum	155.753246753247	167.772727272727	268.814935064935	295.292207792208	4484683.951849	Sudan	SDN
wheat	303.747126436782	312.793103448276	63.9310344827586	76.6206896551724	112290.862044	Sudan	SDN
maize	156.586956521739	129.065217391304	268.652173913043	256.152173913043	77265.348259	Sudan	SDN
rice	157.375	192	277.375	292	2066.66068	Sudan	SDN
rice	83.5	122	203.5	242	36393.386099	Suriname	SUR
maize	316.6	349	71.6	104	59247.565676	Swaziland	SWZ
sorghum	316.666666666667	349	71.6666666666667	135	727.221295	Swaziland	SWZ
wheat	169.546511627907	185.255813953488	207.186046511628	219.651162790698	347850.502077	Sweden	SWE
maize	88.4736842105263	125.526315789474	204.473684210526	275.052631578947	50412.745197	Switzerland	CHE
soybean	148	134	267	283	1034.914716	Switzerland	CHE
wheat	198.176470588235	199.941176470588	250.823529411765	212.705882352941	76251.767741	Switzerland	CHE
maize	108.622222222222	107.488888888889	240.377777777778	241.688888888889	70837.226357	Syria	SYR
wheat	305	324.114583333333	159.958333333333	163.958333333333	1509684.040467	Syria	SYR
sorghum	83	128	173	250	1291.836963	Syria	SYR
soybean	84.3333333333333	106	174.333333333333	207	429.07283	Syria	SYR
rice	122.434782608696	169.260869565217	251.608695652174	271	440106.531399	Taiwan	TWN
maize	113	162.285714285714	246.047619047619	214.666666666667	40592.350974	Taiwan	TWN
sorghum	109.923076923077	305	243.769230769231	90	4648.546506	Taiwan	TWN
maize	110.6	133.45	247.85	256.1	47066.709983	Tajikistan	TJK
rice	112.766666666667	167.133333333333	229.5	281.333333333333	14809.136871	Tajikistan	TJK
wheat	233.411764705882	232.735294117647	205.867647058824	210.602941176471	338668.935298	Tajikistan	TJK
maize	256.274566473988	222.384393063584	111.514450867052	155.684971098266	1380076.224062	Tanzania,United Republic of	TZA
sorghum	263.021582733813	269.241007194245	109.838129496403	115.935251798561	476930.543182	Tanzania,United Republic of	TZA
rice	262.2890625	162.5546875	111.17578125	111.94921875	285175.931184	Tanzania,United Republic of	TZA
soybean	22	32	142	160	230.079505	Tanzania,United Republic of	TZA
wheat	121	59.8947368421053	214.19298245614	232.842105263158	60229.021591	Tanzania,United Republic of	TZA
rice	166.668555240793	138.379603399433	274.096317280453	302.189801699717	9812616.254393	Thailand	THA
soybean	160.252252252252	135	279.981981981982	257	192599.681778	Thailand	THA
maize	165.030120481928	134.993975903614	280.403614457831	256.801204819277	1177990.672292	Thailand	THA
sorghum	169.442953020134	162.087248322148	274.543624161074	283.731543624161	80017.591757	Thailand	THA
maize	331.833333333333	330.583333333333	86.8333333333333	81.1666666666667	60131.352068	Timor Leste	TLS
rice	329.833333333333	321.888888888889	84.8333333333333	56.2222222222222	17773.954678	Timor Leste	TLS
soybean	327	196	82	318	349.609811	Timor Leste	TLS
maize	133.157894736842	147.105263157895	253.157894736842	268.368421052632	375188.994223	Togo	TGO
rice	133.157894736842	154.578947368421	253.157894736842	270.947368421053	37326.162516	Togo	TGO
sorghum	136.777777777778	165	256.777777777778	288	179445.944533	Togo	TGO
rice	186.666666666667	163	306.666666666667	268.333333333333	1470.680175	Trinidad and Tobago	TTO
maize	177	162	297	257.5	882.111763	Trinidad and Tobago	TTO
wheat	307.434782608696	315.673913043478	170.826086956522	165.586956521739	559337.322022	Tunisia	TUN
sorghum	117.6	154	161	165.6	723.040957	Tunisia	TUN
maize	125.032520325203	128.655826558266	239.037940379404	261.953929539295	550092.276423	Turkey	TUR
wheat	290.13023255814	288.128682170543	200.708527131783	194.186046511628	8994746.401917	Turkey	TUR
rice	152.853448275862	136.724137931034	262.48275862069	275.405172413793	49994.672048	Turkey	TUR
soybean	107.263157894737	110.789473684211	206.473684210526	228.368421052632	19161.075069	Turkey	TUR
wheat	302.980392156863	294.450980392157	149.267973856209	147.679738562092	632065.834962	Turkmenistan	TKM
maize	91.6779661016949	134.186440677966	261.050847457627	245.084745762712	96806.7169630001	Turkmenistan	TKM
rice	109.929824561404	150.368421052632	276.631578947368	285.315789473684	36774.473269	Turkmenistan	TKM
soybean	90.5	149.75	270.5	253	1418.298202	Turkmenistan	TKM
maize	152.452054794521	125.547945205479	272.27397260274	204.794520547945	631325.318075	Uganda	UGA
rice	148.838235294118	154.308823529412	268.102941176471	274.558823529412	78166.527526	Uganda	UGA
sorghum	153.225352112676	101.056338028169	272.521126760563	242.704225352113	272781.900951	Uganda	UGA
soybean	156.396551724138	102.362068965517	276.051724137931	224.344827586207	114566.024517	Uganda	UGA
wheat	226.384615384615	244.230769230769	214.769230769231	106.461538461538	6121.407216	Uganda	UGA
maize	129.341666666667	123.114583333333	253.839583333333	258.629166666667	3377417.055548	Ukraine	UKR
soybean	123.379562043796	120.124087591241	230.872262773723	252.346715328467	72778.697092	Ukraine	UKR
wheat	270.435840707965	239.884955752212	196.70796460177	200.117256637168	5633069.572963	Ukraine	UKR
rice	154.65	122.4	244.65	251.4	15200.631181	Ukraine	UKR
wheat	316.871508379888	311.586592178771	215.223463687151	215.793296089385	1849805.460917	United Kingdom	GBR
maize	152.575342465753	133.267123287671	257.732876712329	287.280821917808	110246.865655	United Kingdom	GBR
maize	249.377358490566	289	61.8490566037736	84	51380.423995	Uruguay	URY
sorghum	210.5	313.714285714286	77.6428571428571	114.285714285714	22954.208501	Uruguay	URY
wheat	121	155.65625	14.03125	355.46875	157602.538931	Uruguay	URY
soybean	221.40625	313.4375	46.46875	90.5625	19317.733733	Uruguay	URY
rice	293.931034482759	290.551724137931	69.5862068965517	79.1206896551724	205064.270247	Uruguay	URY
maize	100.208955223881	133.059701492537	256	244.179104477612	252150.583056	Uzbekistan	UZB
wheat	294.792682926829	283.756097560976	163.628048780488	153.164634146341	1338998.11867	Uzbekistan	UZB
rice	120.830769230769	167.123076923077	276.538461538462	266.923076923077	157193.020376	Uzbekistan	UZB
sorghum	87.6	182	265.6	304	738.708693	Uzbekistan	UZB
maize	182	166	302	272	742.231595	Vanuatu	VUT
maize	144.41452991453	112.205128205128	264.123931623932	258.811965811966	441498.374106	Venezuela	VEN
rice	156.114754098361	187.606557377049	276.114754098361	268.852459016393	154331.947858	Venezuela	VEN
sorghum	141.421052631579	331.136842105263	260.452631578947	101.6	223053.097782	Venezuela	VEN
maize	172.969696969697	166.787878787879	292.969696969697	233.29797979798	663858.40426	Vietnam	VNM
rice	174.129411764706	176.564705882353	294.011764705882	311.945098039216	7056973.664772	Vietnam	VNM
soybean	161.964705882353	134.305882352941	281.964705882353	256.529411764706	128907.186832	Vietnam	VNM
wheat	305	288	143.666666666667	135	2790.852481	Vietnam	VNM
maize	314	105.333333333333	69	223.666666666667	1383.926877	West Bank	PSE
wheat	305	322	178	132.333333333333	17495.821748	West Bank	PSE
sorghum	313	86	68	212	130.444479	West Bank	PSE
sorghum	134.302083333333	130.770833333333	194.541666666667	297.864583333333	436962.541292	Yemen	YEM
wheat	305	319.230769230769	125.307692307692	131.846153846154	98453.028485	Yemen	YEM
maize	143.153846153846	136.326923076923	195.942307692308	264.961538461538	30459.28474	Yemen	YEM
maize	253.384773662551	261.767489711934	98.5802469135803	111.732510288066	1457198.472666	Zaire,DR Congo	COD
rice	229.62030075188	208.116541353383	121.62030075188	164.187969924812	392569.90888	Zaire,DR Congo	COD
sorghum	296.356783919598	156.140703517588	90.4070351758794	293.854271356784	76292.049222	Zaire,DR Congo	COD
soybean	261.791666666667	120.375	62.4166666666667	247.25	14664.803219	Zaire,DR Congo	COD
maize	326.514522821577	346.124481327801	81.5145228215768	106.763485477178	530997.565221	Zambia	ZMB
sorghum	325.528571428571	338.714285714286	80.5285714285714	139.314285714286	23843.214402	Zambia	ZMB
rice	326.625	330.25	81.625	113.375	7028.545765	Zambia	ZMB
wheat	119.590909090909	121	252.954545454545	266	10402.202964	Zambia	ZMB
soybean	325.315789473684	310.526315789474	80.3157894736842	91.8947368421053	5129.246569	Zambia	ZMB
maize	321.910828025478	344.636942675159	76.9108280254777	110.942675159236	1060026.823301	Zimbabwe	ZWE
sorghum	319.901960784314	349	74.7745098039216	131.960784313725	145543.040019	Zimbabwe	ZWE
soybean	320.608695652174	315.913043478261	75.6086956521739	80.3217391304348	51698.332055	Zimbabwe	ZWE
rice	330	349	85	135	245.84436	Zimbabwe	ZWE
wheat	121	142.47619047619	288.809523809524	295.285714285714	45855.885744	Zimbabwe	ZWE
wheat	121.36	132.976774193548	104.036129032258	320.674838709677	11784490.100396	Australia	AUS
sorghum	270.831275720165	323.61316872428	77.4609053497942	96.1234567901235	634780.605093	Australia	AUS
maize	254.320987654321	319.271604938272	98.3456790123457	104.395061728395	56136.615674	Australia	AUS
rice	295.75	297.625	73.8173076923077	104.692307692308	131935.348497	Australia	AUS
soybean	259.220779220779	345.883116883117	138.857142857143	103.220779220779	26139.625225	Australia	AUS
maize	267.189079878665	195.411526794742	111.249747219414	132.675429726997	11295343.729744	Brazil	BRA
rice	277.232587859425	318.557188498403	92.9207667731629	98.8261980830671	2912864.751629	Brazil	BRA
soybean	284.612031386225	312.242371403662	126.670444638187	86.9006102877071	13630632.468307	Brazil	BRA
sorghum	280.337078651685	298.577528089888	119.229213483146	110.752808988764	397973.519584	Brazil	BRA
wheat	120.484149855908	126.334293948127	152.680115273775	275.622478386167	1631460.063001	Brazil	BRA
maize	147.223107569721	135.270916334661	253.187250996016	270.286852589641	1408018.77487	Canada	CAN
wheat	130.757925072046	130.492795389049	230.976945244957	226.505763688761	10601055.454142	Canada	CAN
soybean	140.716666666667	142.675	236.766666666667	261.516666666667	1075546.894604	Canada	CAN
rice	121.339101497504	116.136772046589	242.25224625624	248.210981697171	42672512.853514	China	CHN
wheat	246.063094483196	217.953709575143	193.179771718453	169.568167406468	31080584.039594	China	CHN
maize	112.13112078346	114.409684439608	248.201849836779	246.997551686616	24808416.878482	China	CHN
soybean	108.281576830249	109.683024939662	248.692142665594	246.234111021722	8967866.56243397	China	CHN
sorghum	104.591070163005	168.588944011339	245.373493975904	224.909284195606	997425.365403	China	CHN
maize	153.068828590338	173.121111846459	271.942422236929	268.772336201191	6593054.00818699	India	IND
rice	151.540992167102	184.235509138381	268.525326370757	283.107571801567	44649346.971693	India	IND
sorghum	157.223132969035	180.570127504554	275.047358834244	278.549180327869	9647587.49033702	India	IND
wheat	295.055070517126	310.543317662861	86.5083948959033	76.7998656816656	26560846.215561	India	IND
soybean	148.071065989848	175.12013536379	267.46192893401	286.993231810491	6206410.676155	India	IND
wheat	150.106889890534	164.369285254346	218.307147456536	229.663876368319	19574481.804017	Russia	RUS
maize	142.386237188873	128.181551976574	255.44831625183	241.685212298682	4189949.46652999	Russia	RUS
soybean	134.213762811127	122.289897510981	237.620058565154	252.42972181552	369102.780662	Russia	RUS
rice	156.496855345912	139.647798742138	252.943396226415	266.566037735849	177167.597381	Russia	RUS
maize	119.757063882064	121.081695331695	252.722665847666	270.432125307125	31928986.337843	United States of America	USA
rice	126.18152866242	111.968152866242	259.464968152866	257.837579617834	1320203.740654	United States of America	USA
wheat	270.120766335956	269.758125213821	188.297639411563	190.364009579199	22344137.0404579	United States of America	USA
sorghum	93.0097847358121	101.446183953033	241.818982387476	285.256360078278	3464583.541358	United States of America	USA
soybean	106.499754299754	121.184766584767	252.713022113022	274.646191646192	29585109.171658	United States of America	USA
